# Supplementary material for: (E)-N′-(4-Chloro­benzyl­idene)-p-toluene­sulfonohydrazide 0.15-hydrate
Source: Acta Crystallogr Sect E Struct Rep Online. 2009 Apr 25;65(Pt 5):o1119–20. doi: 10.1107/S1600536809014512 (PMC2977795; doi:10.1107/S1600536809014512)
Supplement: Supplementary file 1 [file e-65-o1119-sup1.cif]

##############################################################################
###                                                                        ###
###        Electronic paper (Acta Crystallographica Section E)             ###
###                                                                        ###
##############################################################################
#                                                                            #
# This CIF contains the data in a paper accepted for publication in Acta     #
# Crystallographica Section E. It conforms to the requirements of Notes      #
# for Authors for Section E, and has been peer reviewed under the auspices   #
# of the IUCr Commission on Journals.                                        #
#                                                                            #
# Full details of the Crystallographic Information File format               #
# are given in the paper "The Crystallographic Information File (CIF):       #
# a New Standard Archive File for Crystallography" by S. R. Hall, F. H.      #
# Allen and I. D. Brown [Acta Cryst. (1991), A47, 655-685].                  #
#                                                                            #
# The current version of the core CIF dictionary is obtainable from          #
# ftp://ftp.iucr.org/pub/cif_core.dic. The current version number is 2.4.    #
#                                                                            #
# Software is freely available for graphical display of the structure(s) in  #
# this CIF.  For information consult the CIF home page http://www.iucr.org/  #
# cif/home.html                                                              #
#                                                                            #
# This file may be used for bona fide research purposes within the           #
# scientific community so long as proper attribution is given to the journal # 
# article from which it was obtained.                                        #
#                                                                            #
##############################################################################
                                             
data_global
_audit_creation_method     'form.cif (version 2.0)'
_journal_data_validation_number     ?
_journal_date_recd_electronic     2009-04-14
_journal_date_accepted     2009-04-18
_journal_name_full     'Acta Crystallographica, Section E'
_journal_year     2009
_journal_volume     65
_journal_issue      5
_journal_page_first     o1119
_journal_page_last     o1120
_journal_paper_category     QO
_journal_coeditor_code     LH2805
_publ_contact_author_name     'Prof. Fun, Hoong-Kun'
_publ_contact_author_address
;
      X-ray Crystallography Unit
      School of Physics
      Universiti Sains Malaysia
      11800 USM, Penang
      MALAYSIA
;
_publ_contact_author_email     'hkfun@usm.my'
_publ_contact_author_fax     '6 04 6579150'
_publ_contact_author_phone     '6 04 6533652'
_publ_section_title
;
(<i>E</i>)-<i>N</i>'-(4-Chlorobenzylidene)-<i>p</i>-toluenesulfonohydrazide
0.15-hydrate
;
loop_
    _publ_author_name
    _publ_author_footnote
    _publ_author_address
    'Kia, Reza'
;
Thomson Reuters ResearcherID: A-5471-2009.
;
;     X-ray Crystallography Unit
      School of Physics
      Universiti Sains Malaysia
      11800 USM, Penang
      Malaysia
;
    'Fun, Hoong-Kun'
;
Thomson Reuters ResearcherID: A-3561-2009.
;
;     X-ray Crystallography Unit
      School of Physics
      Universiti Sains Malaysia
      11800 USM, Penang
      Malaysia
;
    'Kargar, Hadi' ?
;     Department of Chemistry,
      School of Science,
      Payame Noor University (PNU),
      Ardakan, Yazd,
      Iran
;
data_I
_audit_creation_method     SHELXL-97
_chemical_name_systematic
;
(<i>E</i>)-<i>N</i>'-(4-Chlorobenzylidene)-<i>p</i>-toluenesulfonohydrazide
0.15-hydrate
;
_chemical_name_common
;
;
_chemical_formula_moiety     'C14 H13 Cl N2 O2 S, 0.15(H2 O)'
_chemical_formula_sum     'C14 H13.30 Cl N2 O2.15 S'
_chemical_formula_iupac     'C14 H13 Cl N2 O2 S, 0.15H2 O'
_chemical_formula_weight     311.61
_chemical_melting_point     ?
_symmetry_cell_setting     triclinic
_symmetry_space_group_name_H-M     'P -1'
_symmetry_space_group_name_Hall     '-P 1'
loop_
    _symmetry_equiv_pos_as_xyz
    'x, y, z'
    '-x, -y, -z'
_cell_length_a     7.9408(2)
_cell_length_b     11.0592(2)
_cell_length_c     17.7759(4)
_cell_angle_alpha     77.5210(10)
_cell_angle_beta     83.4150(10)
_cell_angle_gamma     70.3130(10)
_cell_volume     1433.60(5)
_cell_formula_units_Z     4
_cell_measurement_reflns_used     6610
_cell_measurement_theta_min     2.45
_cell_measurement_theta_max     31.25
_cell_measurement_temperature     100
_exptl_crystal_description     'needle'
_exptl_crystal_colour     'colourless'
_exptl_crystal_size_max     0.58
_exptl_crystal_size_mid     0.13
_exptl_crystal_size_min     0.05
_exptl_crystal_density_diffrn     1.444
_exptl_crystal_density_meas     ?
_exptl_crystal_density_method     'not measured'
_exptl_crystal_F_000     646
_exptl_absorpt_coefficient_mu     0.415
_exptl_absorpt_correction_type     'multi-scan'
_exptl_absorpt_process_details     '(<i>SADABS</i>; Bruker, 2005)'
_exptl_absorpt_correction_T_min     0.7953
_exptl_absorpt_correction_T_max     0.9799
_exptl_special_details
;
The crystal was placed in the cold stream of an Oxford Cyrosystems Cobra
open-flow nitrogen cryostat (Cosier & Glazer, 1986) operating at 100.0(1) K.
;
_diffrn_ambient_temperature     100
_diffrn_radiation_type     MoK\a
_diffrn_radiation_wavelength     0.71073
_diffrn_radiation_source     'fine-focus sealed tube'
_diffrn_radiation_monochromator     graphite
_diffrn_measurement_device_type
;
Bruker SMART APEXII CCD area-detector
;
_diffrn_measurement_method     '\f and \w'
_diffrn_detector_area_resol_mean     ?
_diffrn_reflns_number     24411
_diffrn_reflns_av_R_equivalents     0.0367
_diffrn_reflns_av_sigmaI/netI     0.0514
_diffrn_reflns_theta_min     1.99
_diffrn_reflns_theta_max     30.04
_diffrn_reflns_theta_full     30.04
_diffrn_measured_fraction_theta_max     0.990
_diffrn_measured_fraction_theta_full     0.990
_diffrn_reflns_limit_h_min     -11
_diffrn_reflns_limit_h_max     11
_diffrn_reflns_limit_k_min     -15
_diffrn_reflns_limit_k_max     15
_diffrn_reflns_limit_l_min     -25
_diffrn_reflns_limit_l_max     24
_diffrn_standards_number     0
_diffrn_standards_interval_count     .
_diffrn_standards_interval_time     .
_diffrn_standards_decay_%     ?
_refine_special_details
;
Refinement of <i>F</i>^2^ against ALL reflections. The weighted <i>R</i>-factor
<i>wR</i> and goodness of fit <i>S</i> are based on <i>F</i>^2^, conventional
<i>R</i>-factors <i>R</i> are based on <i>F</i>, with <i>F</i> set to zero for
negative <i>F</i>^2^. The threshold expression of <i>F</i>^2^ >
\s(<i>F</i>^2^) is used only for calculating <i>R</i>-factors(gt) <i>etc</i>.
and is not relevant to the choice of reflections for refinement.
<i>R</i>-factors based on <i>F</i>^2^ are statistically about twice as large
as those based on <i>F</i>, and <i>R</i>- factors based on ALL data will be
even larger.
;
_reflns_number_total     8309
_reflns_number_gt     6194
_reflns_threshold_expression     I>2\(I)
_refine_ls_structure_factor_coef     Fsqd
_refine_ls_matrix_type     full
_refine_ls_R_factor_all     0.0781
_refine_ls_R_factor_gt     0.0525
_refine_ls_wR_factor_gt     0.0953
_refine_ls_wR_factor_ref     0.1040
_refine_ls_goodness_of_fit_ref     1.038
_refine_ls_restrained_S_all     1.038
_refine_ls_number_reflns     8309
_refine_ls_number_parameters     375
_refine_ls_number_restraints     0
_refine_ls_hydrogen_treatment     constr
_refine_ls_weighting_scheme     calc
_refine_ls_weighting_details
         'calc w=1/[\s^2^(Fo^2^)+(0.0215P)^2^+1.6504P] where P=(Fo^2^+2Fc^2^)/3'
_atom_sites_solution_hydrogens     geom
_atom_sites_solution_primary     direct
_atom_sites_solution_secondary     difmap
_refine_ls_shift/su_max     ?
_refine_ls_shift/su_max_lt     0.001
_refine_ls_shift/su_mean     0.000
_refine_diff_density_max     0.499
_refine_diff_density_min     -0.504
_refine_ls_extinction_method     none
_refine_ls_extinction_coef     ?
loop_
    _atom_type_symbol
    _atom_type_description
    _atom_type_scat_dispersion_real
    _atom_type_scat_dispersion_imag
    _atom_type_scat_source
    'C' 'C' 0.0033 0.0016
                         'International Tables Vol C Tables 4.2.6.8 and 6.1.1.4'
    'H' 'H' 0.0000 0.0000
                         'International Tables Vol C Tables 4.2.6.8 and 6.1.1.4'
    'N' 'N' 0.0061 0.0033
                         'International Tables Vol C Tables 4.2.6.8 and 6.1.1.4'
    'O' 'O' 0.0106 0.0060
                         'International Tables Vol C Tables 4.2.6.8 and 6.1.1.4'
    'S' 'S' 0.1246 0.1234
                         'International Tables Vol C Tables 4.2.6.8 and 6.1.1.4'
    'Cl' 'Cl' 0.1484 0.1585
                         'International Tables Vol C Tables 4.2.6.8 and 6.1.1.4'
_computing_data_collection     'APEX2 (Bruker, 2005)'
_computing_cell_refinement     'SAINT (Bruker, 2005)'
_computing_data_reduction     'SAINT (Bruker, 2005)'
_computing_structure_solution     'SHELXTL (Sheldrick, 2008)'
_computing_structure_refinement     'SHELXTL (Sheldrick, 2008)'
_computing_molecular_graphics     'SHELXTL (Sheldrick, 2008)'
_computing_publication_material
;
SHELXTL (Sheldrick, 2008) and PLATON (Spek, 2009)
;
loop_
    _atom_site_type_symbol
    _atom_site_label
    _atom_site_fract_x
    _atom_site_fract_y
    _atom_site_fract_z
    _atom_site_U_iso_or_equiv
    _atom_site_adp_type
    _atom_site_calc_flag
    _atom_site_refinement_flags
    _atom_site_occupancy
    _atom_site_disorder_assembly
    _atom_site_disorder_group
    Cl Cl1A -0.03125(9) -0.28061(6) 0.03561(3) 0.03328(14) Uani d . 1 . .
    S S1A -0.04954(7) 0.36566(5) 0.28980(3) 0.01910(11) Uani d . 1 . .
    O O1A -0.0364(2) 0.40061(15) 0.36136(8) 0.0239(3) Uani d . 1 . .
    O O2A -0.20040(19) 0.43517(14) 0.24334(9) 0.0231(3) Uani d . 1 . .
    N N1A -0.0551(2) 0.15287(17) 0.25433(10) 0.0217(4) Uani d . 1 . .
    N N2A -0.0455(2) 0.21180(17) 0.31520(10) 0.0224(4) Uani d . 1 . .
    H H2NA 0.0244 0.1702 0.3488 0.027 Uiso d R 1 . .
    C C1A 0.0749(3) -0.1822(2) 0.22419(13) 0.0247(5) Uani d . 1 . .
    H H1AA 0.1341 -0.2250 0.2708 0.030 Uiso calc R 1 . .
    C C2A 0.0692(3) -0.2551(2) 0.17103(13) 0.0269(5) Uani d . 1 . .
    H H2AA 0.1251 -0.3473 0.1805 0.032 Uiso calc R 1 . .
    C C3A -0.0191(3) -0.1918(2) 0.10381(12) 0.0232(4) Uani d . 1 . .
    C C4A -0.1012(3) -0.0572(2) 0.08878(12) 0.0245(5) Uani d . 1 . .
    H H4AA -0.1620 -0.0151 0.0424 0.029 Uiso calc R 1 . .
    C C5A -0.0933(3) 0.0146(2) 0.14200(12) 0.0245(5) Uani d . 1 . .
    H H5AA -0.1485 0.1069 0.1320 0.029 Uiso calc R 1 . .
    C C6A -0.0049(3) -0.0468(2) 0.21049(12) 0.0199(4) Uani d . 1 . .
    C C7A 0.0052(3) 0.0281(2) 0.26765(12) 0.0212(4) Uani d . 1 . .
    H H7AA 0.0577 -0.0171 0.3155 0.025 Uiso calc R 1 . .
    C C8A 0.1444(3) 0.36812(19) 0.23169(11) 0.0176(4) Uani d . 1 . .
    C C9A 0.3007(3) 0.3508(2) 0.26715(12) 0.0202(4) Uani d . 1 . .
    H H9AA 0.3035 0.3344 0.3218 0.024 Uiso calc R 1 . .
    C C10A 0.4523(3) 0.3578(2) 0.22155(12) 0.0213(4) Uani d . 1 . .
    H H10A 0.5591 0.3461 0.2455 0.026 Uiso calc R 1 . .
    C C11A 0.4509(3) 0.38171(19) 0.14111(12) 0.0198(4) Uani d . 1 . .
    C C12A 0.2935(3) 0.3947(2) 0.10728(12) 0.0215(4) Uani d . 1 . .
    H H12A 0.2913 0.4081 0.0527 0.026 Uiso calc R 1 . .
    C C13A 0.1408(3) 0.3885(2) 0.15204(12) 0.0202(4) Uani d . 1 . .
    H H13A 0.0345 0.3981 0.1284 0.024 Uiso calc R 1 . .
    C C14A 0.6143(3) 0.3962(2) 0.09342(12) 0.0252(5) Uani d . 1 . .
    H H14A 0.7218 0.3418 0.1214 0.038 Uiso calc R 1 . .
    H H14B 0.6095 0.4880 0.0834 0.038 Uiso calc R 1 . .
    H H14C 0.6182 0.3683 0.0444 0.038 Uiso calc R 1 . .
    Cl Cl1B 0.4426(5) 0.7959(3) 0.04028(16) 0.0210(7) Uani d P 0.605(10) A 1
    S S1B 0.7628(6) 0.8594(5) 0.5026(3) 0.0168(5) Uani d P 0.605(10) A 1
    O O1B 0.7828(5) 0.9112(4) 0.5594(2) 0.0267(11) Uiso d P 0.605(10) A 1
    O O2B 0.6477(4) 0.7813(4) 0.52604(16) 0.0226(8) Uiso d P 0.605(10) A 1
    N N1B 0.6638(5) 0.9182(4) 0.36594(18) 0.0165(8) Uiso d P 0.605(10) A 1
    N N2B 0.6954(5) 0.9726(3) 0.42438(17) 0.0156(8) Uiso d P 0.605(10) A 1
    H H1 0.6290 1.0339 0.4335 0.019 Uiso d PR 0.605(10) A 1
    C C1B 0.6088(7) 0.8115(5) 0.2437(3) 0.0207(13) Uiso d P 0.605(10) A 1
    H H1BA 0.6781 0.7524 0.2847 0.025 Uiso calc PR 0.605(10) A 1
    C C2B 0.5833(9) 0.7648(7) 0.1792(4) 0.0226(17) Uiso d P 0.605(10) A 1
    H H2BA 0.6357 0.6752 0.1757 0.027 Uiso calc PR 0.605(10) A 1
    C C3B 0.4768(13) 0.8562(9) 0.1195(5) 0.023(3) Uiso d P 0.605(10) A 1
    C C4B 0.3999(8) 0.9877(6) 0.1263(3) 0.0179(15) Uiso d P 0.605(10) A 1
    H H4BA 0.3282 1.0489 0.0868 0.021 Uiso calc PR 0.605(10) A 1
    C C5B 0.4286(10) 1.0275(7) 0.1902(4) 0.0168(17) Uiso d P 0.605(10) A 1
    H H5BA 0.3736 1.1166 0.1943 0.020 Uiso calc PR 0.605(10) A 1
    C C6B 0.5323(8) 0.9447(6) 0.2476(3) 0.0161(14) Uiso d P 0.605(10) A 1
    C C7B 0.5643(7) 0.9940(5) 0.3126(3) 0.0171(12) Uiso d P 0.605(10) A 1
    H H7BA 0.5099 1.0840 0.3150 0.021 Uiso calc PR 0.605(10) A 1
    C C8B 0.9725(11) 0.7669(7) 0.4691(4) 0.018(2) Uiso d P 0.605(10) A 1
    C C9B 1.1215(10) 0.8081(8) 0.4638(4) 0.024(2) Uiso d P 0.605(10) A 1
    H H9BA 1.1045 0.8926 0.4737 0.029 Uiso calc PR 0.605(10) A 1
    C C10B 1.2837(10) 0.7368(8) 0.4460(4) 0.0206(19) Uiso d P 0.605(10) A 1
    H H10B 1.3840 0.7627 0.4508 0.025 Uiso calc PR 0.605(10) A 1
    C C11B 1.3073(8) 0.6155(6) 0.4185(3) 0.0176(14) Uiso d P 0.605(10) A 1
    C C12B 1.1562(8) 0.5784(5) 0.4180(3) 0.0178(13) Uiso d P 0.605(10) A 1
    H H12B 1.1679 0.5008 0.4002 0.021 Uiso calc PR 0.605(10) A 1
    C C13B 0.9882(8) 0.6530(5) 0.4434(3) 0.0171(13) Uiso d P 0.605(10) A 1
    H H13B 0.8862 0.6267 0.4431 0.021 Uiso calc PR 0.605(10) A 1
    C C14B 1.4892(8) 0.5349(6) 0.3909(3) 0.0273(14) Uiso d P 0.605(10) A 1
    H H14D 1.4993 0.4421 0.4037 0.041 Uiso calc PR 0.605(10) A 1
    H H14E 1.5824 0.5492 0.4162 0.041 Uiso calc PR 0.605(10) A 1
    H H14F 1.5039 0.5613 0.3349 0.041 Uiso calc PR 0.605(10) A 1
    Cl Cl1C 0.4463(11) 0.7958(8) 0.0393(4) 0.051(2) Uani d P 0.395(10) A 2
    S S1C 0.7706(11) 0.8308(8) 0.5037(5) 0.0256(13) Uani d P 0.395(10) A 2
    O O1C 0.7853(7) 0.9379(6) 0.5554(3) 0.0141(12) Uiso d P 0.395(10) A 2
    O O2C 0.6787(7) 0.7358(7) 0.5268(3) 0.0280(13) Uiso d P 0.395(10) A 2
    N N1C 0.6343(8) 0.8860(7) 0.3737(3) 0.0255(14) Uiso d P 0.395(10) A 2
    N N2C 0.6538(9) 0.9402(7) 0.4344(3) 0.0313(15) Uiso d P 0.395(10) A 2
    H H2 0.6285 1.0343 0.4335 0.038 Uiso d PR 0.395(10) A 2
    C C1C 0.5969(12) 0.7927(8) 0.2403(5) 0.022(2) Uiso d P 0.395(10) A 2
    H H1CA 0.6645 0.7295 0.2803 0.027 Uiso calc PR 0.395(10) A 2
    C C2C 0.5644(14) 0.7541(11) 0.1793(6) 0.025(3) Uiso d P 0.395(10) A 2
    H H2CA 0.6037 0.6637 0.1770 0.030 Uiso calc PR 0.395(10) A 2
    C C3C 0.4761(19) 0.8428(13) 0.1213(8) 0.019(4) Uiso d P 0.395(10) A 2
    C C4C 0.4100(13) 0.9730(9) 0.1186(5) 0.020(3) Uiso d P 0.395(10) A 2
    H H4CA 0.3468 1.0308 0.0757 0.024 Uiso calc PR 0.395(10) A 2
    C C5C 0.4388(17) 1.0197(13) 0.1822(7) 0.028(4) Uiso d P 0.395(10) A 2
    H H5CA 0.3978 1.1105 0.1833 0.033 Uiso calc PR 0.395(10) A 2
    C C6C 0.5347(13) 0.9227(9) 0.2467(5) 0.021(2) Uiso d P 0.395(10) A 2
    C C7C 0.5617(12) 0.9691(9) 0.3144(5) 0.025(2) Uiso d P 0.395(10) A 2
    H H7CA 0.5256 1.0602 0.3143 0.030 Uiso calc PR 0.395(10) A 2
    C C8C 0.9811(16) 0.7516(11) 0.4672(7) 0.017(3) Uiso d P 0.395(10) A 2
    C C9C 1.1153(13) 0.8047(10) 0.4739(6) 0.013(2) Uiso d P 0.395(10) A 2
    H H9CA 1.0968 0.8759 0.4992 0.016 Uiso calc PR 0.395(10) A 2
    C C10C 1.2924(17) 0.7361(12) 0.4364(6) 0.023(3) Uiso d P 0.395(10) A 2
    H H10C 1.3829 0.7765 0.4288 0.028 Uiso calc PR 0.395(10) A 2
    C C11C 1.3283(12) 0.6282(9) 0.4145(5) 0.021(2) Uiso d P 0.395(10) A 2
    C C12C 1.1917(13) 0.5762(10) 0.4146(5) 0.030(3) Uiso d P 0.395(10) A 2
    H H12C 1.2186 0.4964 0.3968 0.036 Uiso calc PR 0.395(10) A 2
    C C13C 1.0183(13) 0.6363(9) 0.4394(5) 0.024(2) Uiso d P 0.395(10) A 2
    H H13C 0.9264 0.6000 0.4376 0.029 Uiso calc PR 0.395(10) A 2
    C C14C 1.5123(12) 0.5534(9) 0.3901(5) 0.032(2) Uiso d P 0.395(10) A 2
    H H14G 1.5942 0.6014 0.3931 0.047 Uiso calc PR 0.395(10) A 2
    H H14H 1.5133 0.5418 0.3369 0.047 Uiso calc PR 0.395(10) A 2
    H H14I 1.5509 0.4675 0.4242 0.047 Uiso calc PR 0.395(10) A 2
    O O1W 0.6383(7) 0.1913(5) 0.3920(3) 0.0265(11) Uani d P 0.30 . .
    H H1W1 0.5425 0.2376 0.4121 0.040 Uiso d PR 0.30 . .
    H H2W1 0.6993 0.2411 0.3717 0.040 Uiso d PR 0.30 . .
loop_
    _atom_site_aniso_label
    _atom_site_aniso_U_11
    _atom_site_aniso_U_22
    _atom_site_aniso_U_33
    _atom_site_aniso_U_12
    _atom_site_aniso_U_13
    _atom_site_aniso_U_23
    Cl1A 0.0387(3) 0.0291(3) 0.0325(3) -0.0048(3) -0.0059(3) -0.0144(2)
    S1A 0.0180(2) 0.0190(2) 0.0211(2) -0.0045(2) -0.00232(19) -0.00677(19)
    O1A 0.0240(8) 0.0278(8) 0.0226(7) -0.0083(7) -0.0004(6) -0.0112(6)
    O2A 0.0178(7) 0.0228(8) 0.0283(8) -0.0039(6) -0.0045(6) -0.0060(6)
    N1A 0.0239(9) 0.0222(9) 0.0209(8) -0.0090(8) -0.0017(7) -0.0054(7)
    N2A 0.0275(10) 0.0220(9) 0.0185(8) -0.0080(8) -0.0054(7) -0.0033(7)
    C1A 0.0266(11) 0.0213(11) 0.0246(11) -0.0063(9) -0.0071(9) 0.0000(8)
    C2A 0.0308(12) 0.0166(10) 0.0314(12) -0.0035(9) -0.0071(10) -0.0042(9)
    C3A 0.0233(11) 0.0229(11) 0.0252(10) -0.0071(9) -0.0007(9) -0.0089(9)
    C4A 0.0243(11) 0.0229(11) 0.0231(10) -0.0030(9) -0.0062(9) -0.0025(8)
    C5A 0.0254(11) 0.0177(10) 0.0273(11) -0.0024(9) -0.0058(9) -0.0029(8)
    C6A 0.0204(10) 0.0199(10) 0.0203(10) -0.0088(8) 0.0005(8) -0.0030(8)
    C7A 0.0208(10) 0.0223(10) 0.0210(10) -0.0079(9) -0.0038(8) -0.0022(8)
    C8A 0.0168(9) 0.0132(9) 0.0219(9) -0.0026(8) -0.0018(8) -0.0050(7)
    C9A 0.0213(10) 0.0211(10) 0.0189(9) -0.0055(8) -0.0040(8) -0.0055(8)
    C10A 0.0184(10) 0.0235(10) 0.0235(10) -0.0061(9) -0.0056(8) -0.0060(8)
    C11A 0.0198(10) 0.0152(9) 0.0240(10) -0.0039(8) -0.0017(8) -0.0054(8)
    C12A 0.0222(11) 0.0212(10) 0.0190(10) -0.0036(9) -0.0040(8) -0.0036(8)
    C13A 0.0187(10) 0.0191(10) 0.0221(10) -0.0029(8) -0.0062(8) -0.0050(8)
    C14A 0.0231(11) 0.0280(11) 0.0248(11) -0.0087(9) -0.0004(9) -0.0052(9)
    Cl1B 0.0247(16) 0.0205(15) 0.0174(12) -0.0042(13) -0.0037(11) -0.0063(10)
    S1B 0.0124(7) 0.0205(16) 0.0172(6) -0.0047(9) -0.0004(5) -0.0040(9)
    Cl1C 0.049(4) 0.046(4) 0.057(4) -0.006(3) -0.019(3) -0.013(3)
    S1C 0.0256(14) 0.027(3) 0.0219(12) -0.0022(17) -0.0113(9) -0.0058(18)
    O1W 0.024(3) 0.031(3) 0.027(3) -0.011(2) 0.001(2) -0.009(2)
_geom_special_details
;
All e.s.d.'s (except the e.s.d. in the dihedral angle between two l.s. planes)
are estimated using the full covariance matrix. The cell e.s.d.'s are taken
into account individually in the estimation of e.s.d.'s in distances, angles
and torsion angles; correlations between e.s.d.'s in cell parameters are only
used when they are defined by crystal symmetry. An approximate (isotropic)
treatment of cell e.s.d.'s is used for estimating e.s.d.'s involving l.s.
planes.
;
loop_
    _geom_bond_atom_site_label_1
    _geom_bond_atom_site_label_2
    _geom_bond_site_symmetry_2
    _geom_bond_distance
    _geom_bond_publ_flag
    Cl1A C3A . 1.746(2) ?
    S1A O2A . 1.4284(15) ?
    S1A O1A . 1.4314(14) ?
    S1A N2A . 1.6538(18) ?
    S1A C8A . 1.758(2) ?
    N1A C7A . 1.277(3) ?
    N1A N2A . 1.399(2) ?
    N2A H2NA . 0.8135 ?
    C1A C2A . 1.382(3) ?
    C1A C6A . 1.393(3) ?
    C1A H1AA . 0.9500 ?
    C2A C3A . 1.382(3) ?
    C2A H2AA . 0.9500 ?
    C3A C4A . 1.387(3) ?
    C4A C5A . 1.379(3) ?
    C4A H4AA . 0.9500 ?
    C5A C6A . 1.398(3) ?
    C5A H5AA . 0.9500 ?
    C6A C7A . 1.467(3) ?
    C7A H7AA . 0.9500 ?
    C8A C13A . 1.387(3) ?
    C8A C9A . 1.394(3) ?
    C9A C10A . 1.387(3) ?
    C9A H9AA . 0.9500 ?
    C10A C11A . 1.397(3) ?
    C10A H10A . 0.9500 ?
    C11A C12A . 1.400(3) ?
    C11A C14A . 1.502(3) ?
    C12A C13A . 1.385(3) ?
    C12A H12A . 0.9500 ?
    C13A H13A . 0.9500 ?
    C14A H14A . 0.9800 ?
    C14A H14B . 0.9800 ?
    C14A H14C . 0.9800 ?
    Cl1B C3B . 1.765(10) ?
    S1B O1B . 1.312(7) ?
    S1B O2B . 1.430(5) ?
    S1B N2B . 1.660(6) ?
    S1B C8B . 1.750(9) ?
    N1B C7B . 1.268(6) ?
    N1B N2B . 1.391(4) ?
    N2B H1 . 0.7419 ?
    N2B H2 . 0.7467 ?
    C1B C6B . 1.406(7) ?
    C1B C2B . 1.416(8) ?
    C1B H1BA . 0.9500 ?
    C2B C3B . 1.424(11) ?
    C2B H2BA . 0.9500 ?
    C3B C4B . 1.401(11) ?
    C4B C5B . 1.369(9) ?
    C4B H4BA . 0.9500 ?
    C5B C6B . 1.357(9) ?
    C5B H5BA . 0.9500 ?
    C6B C7B . 1.459(7) ?
    C7B H7BA . 0.9500 ?
    C8B C9B . 1.392(11) ?
    C8B C13B . 1.393(9) ?
    C9B C10B . 1.308(11) ?
    C9B H9BA . 0.9500 ?
    C10B C11B . 1.473(10) ?
    C10B H10B . 0.9500 ?
    C11B C12B . 1.394(8) ?
    C11B C14B . 1.510(8) ?
    C12B C13B . 1.395(7) ?
    C12B H12B . 0.9500 ?
    C13B H13B . 0.9500 ?
    C14B H14D . 0.9800 ?
    C14B H14E . 0.9800 ?
    C14B H14F . 0.9800 ?
    Cl1C C3C . 1.714(15) ?
    S1C O2C . 1.438(9) ?
    S1C N2C . 1.644(10) ?
    S1C O1C . 1.687(11) ?
    S1C C8C . 1.729(14) ?
    N1C C7C . 1.286(10) ?
    N1C N2C . 1.389(8) ?
    N2C H1 . 0.9839 ?
    N2C H2 . 0.9876 ?
    C1C C2C . 1.327(13) ?
    C1C C6C . 1.380(12) ?
    C1C H1CA . 0.9500 ?
    C2C C3C . 1.335(17) ?
    C2C H2CA . 0.9500 ?
    C3C C4C . 1.349(16) ?
    C4C C5C . 1.410(14) ?
    C4C H4CA . 0.9500 ?
    C5C C6C . 1.471(15) ?
    C5C H5CA . 0.9500 ?
    C6C C7C . 1.468(12) ?
    C7C H7CA . 0.9500 ?
    C8C C13C . 1.394(14) ?
    C8C C9C . 1.405(15) ?
    C9C C10C . 1.511(16) ?
    C9C H9CA . 0.9500 ?
    C10C C11C . 1.266(15) ?
    C10C H10C . 0.9500 ?
    C11C C12C . 1.388(13) ?
    C11C C14C . 1.485(13) ?
    C12C C13C . 1.380(12) ?
    C12C H12C . 0.9500 ?
    C13C H13C . 0.9500 ?
    C14C H14G . 0.9800 ?
    C14C H14H . 0.9800 ?
    C14C H14I . 0.9800 ?
    O1W H1W1 . 0.8500 ?
    O1W H2W1 . 0.8500 ?
loop_
    _geom_angle_atom_site_label_1
    _geom_angle_atom_site_label_2
    _geom_angle_atom_site_label_3
    _geom_angle_site_symmetry_1
    _geom_angle_site_symmetry_3
    _geom_angle
    _geom_angle_publ_flag
    O2A S1A O1A . . 120.90(9) ?
    O2A S1A N2A . . 107.50(9) ?
    O1A S1A N2A . . 103.58(9) ?
    O2A S1A C8A . . 107.70(9) ?
    O1A S1A C8A . . 108.72(9) ?
    N2A S1A C8A . . 107.78(9) ?
    C7A N1A N2A . . 115.35(17) ?
    N1A N2A S1A . . 115.08(13) ?
    N1A N2A H2NA . . 118.9 ?
    S1A N2A H2NA . . 112.4 ?
    C2A C1A C6A . . 121.1(2) ?
    C2A C1A H1AA . . 119.5 ?
    C6A C1A H1AA . . 119.5 ?
    C1A C2A C3A . . 118.9(2) ?
    C1A C2A H2AA . . 120.6 ?
    C3A C2A H2AA . . 120.6 ?
    C2A C3A C4A . . 121.4(2) ?
    C2A C3A Cl1A . . 120.30(17) ?
    C4A C3A Cl1A . . 118.27(16) ?
    C5A C4A C3A . . 119.1(2) ?
    C5A C4A H4AA . . 120.4 ?
    C3A C4A H4AA . . 120.4 ?
    C4A C5A C6A . . 120.7(2) ?
    C4A C5A H5AA . . 119.7 ?
    C6A C5A H5AA . . 119.7 ?
    C1A C6A C5A . . 118.80(19) ?
    C1A C6A C7A . . 119.75(18) ?
    C5A C6A C7A . . 121.45(19) ?
    N1A C7A C6A . . 121.20(19) ?
    N1A C7A H7AA . . 119.4 ?
    C6A C7A H7AA . . 119.4 ?
    C13A C8A C9A . . 120.8(2) ?
    C13A C8A S1A . . 120.46(16) ?
    C9A C8A S1A . . 118.74(15) ?
    C10A C9A C8A . . 119.04(18) ?
    C10A C9A H9AA . . 120.5 ?
    C8A C9A H9AA . . 120.5 ?
    C9A C10A C11A . . 121.31(19) ?
    C9A C10A H10A . . 119.3 ?
    C11A C10A H10A . . 119.3 ?
    C10A C11A C12A . . 118.3(2) ?
    C10A C11A C14A . . 119.89(19) ?
    C12A C11A C14A . . 121.82(19) ?
    C13A C12A C11A . . 121.07(19) ?
    C13A C12A H12A . . 119.5 ?
    C11A C12A H12A . . 119.5 ?
    C12A C13A C8A . . 119.46(19) ?
    C12A C13A H13A . . 120.3 ?
    C8A C13A H13A . . 120.3 ?
    C11A C14A H14A . . 109.5 ?
    C11A C14A H14B . . 109.5 ?
    H14A C14A H14B . . 109.5 ?
    C11A C14A H14C . . 109.5 ?
    H14A C14A H14C . . 109.5 ?
    H14B C14A H14C . . 109.5 ?
    O1B S1B O2B . . 111.1(4) ?
    O1B S1B N2B . . 111.4(4) ?
    O2B S1B N2B . . 112.5(4) ?
    O1B S1B C8B . . 109.7(4) ?
    O2B S1B C8B . . 111.0(4) ?
    N2B S1B C8B . . 100.7(4) ?
    C7B N1B N2B . . 117.9(4) ?
    N1B N2B S1B . . 111.1(3) ?
    N1B N2B H1 . . 119.5 ?
    S1B N2B H1 . . 112.7 ?
    N1B N2B H2 . . 119.5 ?
    S1B N2B H2 . . 112.7 ?
    H1 N2B H2 . . 0.0 ?
    C6B C1B C2B . . 120.3(5) ?
    C6B C1B H1BA . . 119.8 ?
    C2B C1B H1BA . . 119.8 ?
    C1B C2B C3B . . 118.1(6) ?
    C1B C2B H2BA . . 121.0 ?
    C3B C2B H2BA . . 121.0 ?
    C4B C3B C2B . . 119.8(7) ?
    C4B C3B Cl1B . . 122.7(7) ?
    C2B C3B Cl1B . . 117.5(6) ?
    C5B C4B C3B . . 119.8(6) ?
    C5B C4B H4BA . . 120.1 ?
    C3B C4B H4BA . . 120.1 ?
    C6B C5B C4B . . 122.6(6) ?
    C6B C5B H5BA . . 118.7 ?
    C4B C5B H5BA . . 118.7 ?
    C5B C6B C1B . . 119.4(5) ?
    C5B C6B C7B . . 120.1(5) ?
    C1B C6B C7B . . 120.5(5) ?
    N1B C7B C6B . . 120.8(5) ?
    N1B C7B H7BA . . 119.6 ?
    C6B C7B H7BA . . 119.6 ?
    C9B C8B C13B . . 119.3(7) ?
    C9B C8B S1B . . 121.4(6) ?
    C13B C8B S1B . . 119.1(6) ?
    C10B C9B C8B . . 123.5(8) ?
    C10B C9B H9BA . . 118.2 ?
    C8B C9B H9BA . . 118.2 ?
    C9B C10B C11B . . 118.5(7) ?
    C9B C10B H10B . . 120.8 ?
    C11B C10B H10B . . 120.8 ?
    C12B C11B C10B . . 117.9(5) ?
    C12B C11B C14B . . 121.3(5) ?
    C10B C11B C14B . . 120.9(5) ?
    C11B C12B C13B . . 121.2(5) ?
    C11B C12B H12B . . 119.4 ?
    C13B C12B H12B . . 119.4 ?
    C8B C13B C12B . . 118.9(5) ?
    C8B C13B H13B . . 120.5 ?
    C12B C13B H13B . . 120.5 ?
    O2C S1C N2C . . 105.3(6) ?
    O2C S1C O1C . . 127.0(6) ?
    N2C S1C O1C . . 96.6(5) ?
    O2C S1C C8C . . 107.3(6) ?
    N2C S1C C8C . . 109.7(6) ?
    O1C S1C C8C . . 109.6(6) ?
    C7C N1C N2C . . 115.1(6) ?
    N1C N2C S1C . . 112.8(5) ?
    N1C N2C H1 . . 125.9 ?
    S1C N2C H1 . . 119.7 ?
    N1C N2C H2 . . 125.9 ?
    S1C N2C H2 . . 119.8 ?
    H1 N2C H2 . . 0.2 ?
    C2C C1C C6C . . 121.4(9) ?
    C2C C1C H1CA . . 119.3 ?
    C6C C1C H1CA . . 119.3 ?
    C1C C2C C3C . . 119.7(11) ?
    C1C C2C H2CA . . 120.2 ?
    C3C C2C H2CA . . 120.2 ?
    C2C C3C C4C . . 125.8(12) ?
    C2C C3C Cl1C . . 120.3(10) ?
    C4C C3C Cl1C . . 113.9(10) ?
    C3C C4C C5C . . 117.1(10) ?
    C3C C4C H4CA . . 121.5 ?
    C5C C4C H4CA . . 121.5 ?
    C4C C5C C6C . . 117.7(10) ?
    C4C C5C H5CA . . 121.2 ?
    C6C C5C H5CA . . 121.2 ?
    C1C C6C C7C . . 123.2(8) ?
    C1C C6C C5C . . 118.3(8) ?
    C7C C6C C5C . . 118.5(8) ?
    N1C C7C C6C . . 119.8(8) ?
    N1C C7C H7CA . . 120.1 ?
    C6C C7C H7CA . . 120.1 ?
    C13C C8C C9C . . 122.2(10) ?
    C13C C8C S1C . . 122.1(9) ?
    C9C C8C S1C . . 115.5(8) ?
    C8C C9C C10C . . 112.5(10) ?
    C8C C9C H9CA . . 123.7 ?
    C10C C9C H9CA . . 123.7 ?
    C11C C10C C9C . . 124.3(11) ?
    C11C C10C H10C . . 117.8 ?
    C9C C10C H10C . . 117.8 ?
    C10C C11C C12C . . 119.1(10) ?
    C10C C11C C14C . . 122.4(9) ?
    C12C C11C C14C . . 118.5(8) ?
    C13C C12C C11C . . 122.4(9) ?
    C13C C12C H12C . . 118.8 ?
    C11C C12C H12C . . 118.8 ?
    C12C C13C C8C . . 118.4(9) ?
    C12C C13C H13C . . 120.8 ?
    C8C C13C H13C . . 120.8 ?
    C11C C14C H14G . . 109.5 ?
    C11C C14C H14H . . 109.5 ?
    H14G C14C H14H . . 109.5 ?
    C11C C14C H14I . . 109.5 ?
    H14G C14C H14I . . 109.5 ?
    H14H C14C H14I . . 109.5 ?
    H1W1 O1W H2W1 . . 107.7 ?
loop_
    _geom_torsion_atom_site_label_1
    _geom_torsion_atom_site_label_2
    _geom_torsion_atom_site_label_3
    _geom_torsion_atom_site_label_4
    _geom_torsion_site_symmetry_1
    _geom_torsion_site_symmetry_2
    _geom_torsion_site_symmetry_3
    _geom_torsion_site_symmetry_4
    _geom_torsion
    _geom_torsion_publ_flag
    C7A N1A N2A S1A . . . . 157.97(16) ?
    O2A S1A N2A N1A . . . . 51.52(17) ?
    O1A S1A N2A N1A . . . . -179.42(15) ?
    C8A S1A N2A N1A . . . . -64.33(17) ?
    C6A C1A C2A C3A . . . . -0.7(4) ?
    C1A C2A C3A C4A . . . . 0.2(4) ?
    C1A C2A C3A Cl1A . . . . -179.37(18) ?
    C2A C3A C4A C5A . . . . 0.4(4) ?
    Cl1A C3A C4A C5A . . . . 179.92(18) ?
    C3A C4A C5A C6A . . . . -0.4(3) ?
    C2A C1A C6A C5A . . . . 0.7(3) ?
    C2A C1A C6A C7A . . . . -179.3(2) ?
    C4A C5A C6A C1A . . . . -0.2(3) ?
    C4A C5A C6A C7A . . . . 179.8(2) ?
    N2A N1A C7A C6A . . . . 176.81(18) ?
    C1A C6A C7A N1A . . . . 174.9(2) ?
    C5A C6A C7A N1A . . . . -5.1(3) ?
    O2A S1A C8A C13A . . . . -22.24(19) ?
    O1A S1A C8A C13A . . . . -154.88(16) ?
    N2A S1A C8A C13A . . . . 93.47(17) ?
    O2A S1A C8A C9A . . . . 157.01(15) ?
    O1A S1A C8A C9A . . . . 24.38(19) ?
    N2A S1A C8A C9A . . . . -87.28(17) ?
    C13A C8A C9A C10A . . . . 1.8(3) ?
    S1A C8A C9A C10A . . . . -177.46(16) ?
    C8A C9A C10A C11A . . . . -0.1(3) ?
    C9A C10A C11A C12A . . . . -1.9(3) ?
    C9A C10A C11A C14A . . . . 176.6(2)   ?
    C10A C11A C12A C13A . . . . 2.1(3) ?
    C14A C11A C12A C13A . . . . -176.3(2) ?
    C11A C12A C13A C8A . . . . -0.5(3) ?
    C9A C8A C13A C12A . . . . -1.5(3) ?
    S1A C8A C13A C12A . . . . 177.69(16) ?
    C7B N1B N2B S1B . . . . 159.7(4) ?
    O1B S1B N2B N1B . . . . -176.3(3) ?
    O2B S1B N2B N1B . . . . -50.7(4) ?
    C8B S1B N2B N1B . . . . 67.5(4) ?
    C6B C1B C2B C3B . . . . -0.8(9) ?
    C1B C2B C3B C4B . . . . -0.5(11) ?
    C1B C2B C3B Cl1B . . . . -178.8(5) ?
    C2B C3B C4B C5B . . . . 0.4(12) ?
    Cl1B C3B C4B C5B . . . . 178.5(6) ?
    C3B C4B C5B C6B . . . . 1.2(11) ?
    C4B C5B C6B C1B . . . . -2.5(10) ?
    C4B C5B C6B C7B . . . . 177.3(6) ?
    C2B C1B C6B C5B . . . . 2.2(9) ?
    C2B C1B C6B C7B . . . . -177.5(5) ?
    N2B N1B C7B C6B . . . . 177.1(4) ?
    C5B C6B C7B N1B . . . . -178.6(6) ?
    C1B C6B C7B N1B . . . . 1.2(8) ?
    O1B S1B C8B C9B . . . . -38.3(8) ?
    O2B S1B C8B C9B . . . . -161.5(6) ?
    N2B S1B C8B C9B . . . . 79.2(7) ?
    O1B S1B C8B C13B . . . . 145.1(6) ?
    O2B S1B C8B C13B . . . . 21.9(8) ?
    N2B S1B C8B C13B . . . . -97.4(6) ?
    C13B C8B C9B C10B . . . . -9.9(11) ?
    S1B C8B C9B C10B . . . . 173.4(6) ?
    C8B C9B C10B C11B . . . . 9.7(11) ?
    C9B C10B C11B C12B . . . . -4.4(9) ?
    C9B C10B C11B C14B . . . . 174.9(6) ?
    C10B C11B C12B C13B . . . . -0.5(8) ?
    C14B C11B C12B C13B . . . . -179.8(5) ?
    C9B C8B C13B C12B . . . . 4.5(9) ?
    S1B C8B C13B C12B . . . . -178.8(5) ?
    C11B C12B C13B C8B . . . . 0.3(8) ?
    C7C N1C N2C S1C . . . . -172.5(7) ?
    O2C S1C N2C N1C . . . . -56.5(7) ?
    O1C S1C N2C N1C . . . . 172.3(5) ?
    C8C S1C N2C N1C . . . . 58.8(8) ?
    C6C C1C C2C C3C . . . . 2.8(16) ?
    C1C C2C C3C C4C . . . . -2(2) ?
    C1C C2C C3C Cl1C . . . . 175.5(9) ?
    C2C C3C C4C C5C . . . . 0.9(19) ?
    Cl1C C3C C4C C5C . . . . -176.4(9) ?
    C3C C4C C5C C6C . . . . -1.3(16) ?
    C2C C1C C6C C7C . . . . 177.6(9) ?
    C2C C1C C6C C5C . . . . -3.3(14) ?
    C4C C5C C6C C1C . . . . 2.5(15) ?
    C4C C5C C6C C7C . . . . -178.3(9) ?
    N2C N1C C7C C6C . . . . 179.9(7) ?
    C1C C6C C7C N1C . . . . -5.5(14) ?
    C5C C6C C7C N1C . . . . 175.4(9) ?
    O2C S1C C8C C13C . . . . 22.1(12) ?
    N2C S1C C8C C13C . . . . -91.8(10) ?
    O1C S1C C8C C13C . . . . 163.3(9) ?
    O2C S1C C8C C9C . . . . -152.4(8) ?
    N2C S1C C8C C9C . . . . 93.7(10) ?
    O1C S1C C8C C9C . . . . -11.2(11) ?
    C13C C8C C9C C10C . . . . 9.1(15) ?
    S1C C8C C9C C10C . . . . -176.4(8) ?
    C8C C9C C10C C11C . . . . -12.8(15) ?
    C9C C10C C11C C12C . . . . 9.3(16) ?
    C9C C10C C11C C14C . . . . -169.5(9) ?
    C10C C11C C12C C13C . . . . -1.6(15) ?
    C14C C11C C12C C13C . . . . 177.2(9) ?
    C11C C12C C13C C8C . . . . -1.7(14) ?
    C9C C8C C13C C12C . . . . -2.9(15) ?
    S1C C8C C13C C12C . . . . -177.1(8) ?
loop_
    _geom_hbond_atom_site_label_D
    _geom_hbond_atom_site_label_H
    _geom_hbond_atom_site_label_A
    _geom_hbond_site_symmetry_A
    _geom_hbond_distance_DH
    _geom_hbond_distance_HA
    _geom_hbond_distance_DA
    _geom_hbond_angle_DHA
    _geom_hbond_publ_flag
    N2A H2NA O1B 2_666 0.8100 2.2000 3.003(4) 171.00 y
    C10A H10A O2A 1_655 0.9500 2.4200 3.235(3) 144.00 y
    C12B H12B O1A 1_655 0.9500 2.4800 3.233(6) 137.00 y
    C9B H9BA O1B 2_776 0.9500 2.5500 3.369(9) 145.00 y
