# Supplementary material for: (E)-N′-(4-Chloro­benzyl­idene)-p-toluene­sulfonohydrazide 0.15-hydrate
Source: Acta Crystallogr Sect E Struct Rep Online. 2009 Apr 25;65(Pt 5):o1119–20. doi: 10.1107/S1600536809014512 (PMC2977795; doi:10.1107/S1600536809014512)
Supplement: Supplementary file 2 [file e-65-o1119-Isup2.hkl]

# 
# h,k,l, Fc-squared, Fo-squared, sigma(Fo-squared) and status flag 
# 
data_I
_shelx_title ' hk5m in P-1     (100K)' 
_shelx_refln_list_code          4 
_shelx_F_calc_maximum      262.98 
_exptl_crystal_F_000       646.29 
_reflns_d_resolution_high  0.7098 
 
loop_ 
 _symmetry_equiv_pos_as_xyz 
 'x, y, z' 
 '-x, -y, -z' 
 
_cell_length_a     7.9408 
_cell_length_b    11.0592 
_cell_length_c    17.7759 
_cell_angle_alpha  77.521 
_cell_angle_beta   83.415 
_cell_angle_gamma  70.313 
 
_shelx_F_squared_multiplier     1.000 
 
loop_ 
 _refln_index_h 
 _refln_index_k 
 _refln_index_l 
 _refln_F_squared_calc 
 _refln_F_squared_meas 
 _refln_F_squared_sigma 
 _refln_observed_status 
   1   0   0     2112.06     2110.05     30.30 o 
   2   0   0    15174.70    15285.81    146.90 o 
   3   0   0     2768.69     2747.34     54.25 o 
   4   0   0     1606.93     1672.05     17.09 o 
   5   0   0      483.80      529.68      9.39 o 
   6   0   0       29.37       79.27      7.36 o 
   7   0   0       33.19       31.23      7.88 o 
   8   0   0      196.23      213.24     15.51 o 
   9   0   0       88.69       93.91     22.35 o 
  10   0   0       99.84      109.43     15.44 o 
 -10   1   0      283.45      247.33     71.89 o 
  -9   1   0      877.33      902.39     32.55 o 
  -8   1   0       83.59       85.91     12.65 o 
  -7   1   0      102.73       96.57     11.66 o 
  -6   1   0      180.81      235.70     17.53 o 
  -5   1   0       21.04       26.33      3.41 o 
  -4   1   0      163.62      165.52      7.19 o 
  -3   1   0     1270.95     1188.02     15.89 o 
  -2   1   0      438.46      427.82      9.20 o 
  -1   1   0        8.40       14.43      3.76 o 
   0   1   0     1547.90     1545.63     23.96 o 
   1   1   0     2514.15     2452.81     21.64 o 
   2   1   0     2721.69     2739.41     85.99 o 
   3   1   0     2443.48     2335.40     27.07 o 
   4   1   0       85.12       97.79      3.78 o 
   5   1   0      441.62      466.28      9.91 o 
   6   1   0      603.45      631.42     11.58 o 
   7   1   0       23.60       34.19      7.47 o 
   8   1   0       92.77       98.72     11.26 o 
   9   1   0       99.53       87.10     11.54 o 
  10   1   0       86.74      110.39     27.35 o 
  -9   2   0       31.03       14.28     10.97 o 
  -8   2   0        0.01       15.44      9.02 o 
  -7   2   0       49.69       48.13     10.72 o 
  -6   2   0     2435.02     2384.81     49.68 o 
  -5   2   0       39.14       33.41     12.45 o 
  -4   2   0        9.07       18.21      3.87 o 
  -3   2   0     4166.78     4382.09     80.54 o 
  -2   2   0     1188.61     1240.38     24.56 o 
  -1   2   0       25.12       25.48      3.02 o 
   0   2   0     1736.50     1737.89     13.78 o 
   1   2   0     6697.08     6455.43     59.34 o 
   2   2   0     1055.50     1014.29     10.39 o 
   3   2   0      149.43      171.72      6.08 o 
   4   2   0      394.65      373.90      8.42 o 
   5   2   0      100.14       95.28      7.68 o 
   6   2   0     1721.24     1692.71     20.01 o 
   7   2   0        6.27       13.23      4.71 o 
   8   2   0       78.62       83.32     21.21 o 
   9   2   0        0.13        1.94     11.11 o 
  10   2   0       27.78       47.78     13.12 o 
  -9   3   0       37.13       33.90     13.07 o 
  -8   3   0      726.73      692.58     36.85 o 
  -7   3   0       70.50       73.50     13.76 o 
  -6   3   0      592.92      580.05     24.30 o 
  -5   3   0       22.65       10.22      6.75 o 
  -4   3   0      558.95      544.28     16.09 o 
  -3   3   0      602.66      655.27     13.36 o 
  -2   3   0       89.32       99.57      4.61 o 
  -1   3   0     2797.39     2781.70     20.99 o 
   0   3   0     1368.96     1388.63     12.08 o 
   1   3   0        2.62        5.97      2.10 o 
   2   3   0     1694.67     1528.00     19.74 o 
   3   3   0     3395.43     3377.97     37.59 o 
   4   3   0      380.55      391.61      7.83 o 
   5   3   0       52.96       59.76      5.23 o 
   6   3   0     3544.69     3570.80     47.16 o 
   7   3   0     1370.54     1351.49     32.13 o 
   8   3   0       56.26       52.35      7.31 o 
   9   3   0        9.59       16.81      7.35 o 
  10   3   0       33.68       29.15     11.41 o 
  11   3   0       41.56       26.71     10.74 o 
  -9   4   0       22.52       12.03     12.35 o 
  -8   4   0       43.21       23.01     12.09 o 
  -7   4   0      956.85      932.64     35.13 o 
  -6   4   0       45.86       55.19     19.80 o 
  -5   4   0      361.47      349.41     19.96 o 
  -4   4   0      153.58      161.76     15.57 o 
  -3   4   0     1854.91     1923.20     26.83 o 
  -2   4   0     1279.14     1394.56     20.00 o 
  -1   4   0      611.98      718.12      9.48 o 
   0   4   0      400.87      377.16      6.38 o 
   1   4   0     4006.09     3973.32     32.68 o 
   2   4   0      639.63      615.54     12.50 o 
   3   4   0      760.89      701.40     10.51 o 
   4   4   0       12.69        7.27      2.18 o 
   5   4   0       83.99       87.30      4.03 o 
   6   4   0       17.04       50.53      3.65 o 
   7   4   0      116.62      107.12      6.09 o 
   8   4   0       29.42       17.81      5.88 o 
   9   4   0       59.50       51.58      7.44 o 
  10   4   0      169.54      162.50     30.74 o 
  -8   5   0       25.59       35.17     14.03 o 
  -7   5   0      852.69      790.91     42.59 o 
  -6   5   0        0.27       -2.85     10.24 o 
  -5   5   0      191.42      232.46     18.26 o 
  -4   5   0      240.67      248.05     13.67 o 
  -3   5   0     1150.84     1143.13     21.23 o 
  -2   5   0      780.31      837.04     12.91 o 
  -1   5   0      188.34      178.50      5.71 o 
   0   5   0    10061.86    10831.30     68.81 o 
   1   5   0       40.39       56.89      3.47 o 
   2   5   0     2247.80     2405.13     27.60 o 
   3   5   0     1786.48     1733.09     25.22 o 
   4   5   0     2746.97     2855.42     39.93 o 
   5   5   0       11.45       10.44      2.68 o 
   6   5   0      669.31      667.16     17.53 o 
   7   5   0       30.38       42.42      5.50 o 
   8   5   0      356.93      330.62     13.56 o 
   9   5   0        6.22       21.92     15.64 o 
  -8   6   0        0.34        9.71     12.37 o 
  -7   6   0        4.99       15.01     14.50 o 
  -6   6   0     1084.61     1062.44     39.34 o 
  -5   6   0      548.76      579.88     27.88 o 
  -4   6   0      196.86      177.77     16.21 o 
  -3   6   0      475.72      455.27     14.77 o 
  -2   6   0        1.20        0.17      3.96 o 
  -1   6   0        9.94        8.80      2.82 o 
   0   6   0       11.43       19.16      2.96 o 
   1   6   0       43.79       65.62      3.56 o 
   2   6   0      599.56      670.87     13.09 o 
   3   6   0      267.47      226.35      7.70 o 
   4   6   0      905.62      950.05     18.41 o 
   5   6   0      722.36      679.44     16.20 o 
   6   6   0      109.11      110.24      8.22 o 
   7   6   0        9.14        2.27      5.02 o 
   8   6   0       72.24       87.22     10.09 o 
   9   6   0      106.57      158.67     33.09 o 
  10   6   0        6.40       36.85     24.36 o 
  -7   7   0       24.09       20.17     13.71 o 
  -6   7   0       31.35       29.02     13.52 o 
  -5   7   0      115.50      100.81     16.40 o 
  -4   7   0      410.86      409.10     26.55 o 
  -3   7   0      149.52      158.29      8.88 o 
  -2   7   0      447.69      417.81     13.50 o 
  -1   7   0       93.13       95.86      5.50 o 
   0   7   0      436.08      446.32      9.56 o 
   1   7   0      220.35      203.53      6.36 o 
   2   7   0      466.88      451.19     10.02 o 
   3   7   0        2.49       -0.42      4.05 o 
   4   7   0        2.06       -1.09      4.25 o 
   5   7   0        0.68       14.21      5.25 o 
   6   7   0      289.30      282.77     12.38 o 
   7   7   0      108.09       71.35     12.88 o 
   8   7   0       10.33       10.87     10.07 o 
   9   7   0       10.10       62.42     25.10 o 
  10   7   0       63.54       87.36     11.10 o 
  -7   8   0       63.98      101.97     19.48 o 
  -6   8   0       14.36       11.31     13.33 o 
  -5   8   0      140.73      134.11     18.93 o 
  -4   8   0        0.51        2.62      7.52 o 
  -3   8   0      241.46      234.18     15.33 o 
  -2   8   0      103.48      115.71     10.70 o 
  -1   8   0      152.71      198.44      9.41 o 
   0   8   0      245.77      252.58      8.23 o 
   1   8   0       21.36       17.28      4.89 o 
   2   8   0        5.06       12.55      4.28 o 
   3   8   0      317.71      351.20     12.88 o 
   4   8   0       15.64        7.15      7.02 o 
   5   8   0     1002.84      940.69     22.11 o 
   6   8   0       25.65       39.26      8.06 o 
   7   8   0        2.68       -2.81      7.04 o 
   8   8   0       88.34       84.29     11.75 o 
   9   8   0      281.05      296.48     36.01 o 
  10   8   0      441.22      419.65     73.73 o 
  -6   9   0      226.53      271.54     27.46 o 
  -5   9   0       19.57        5.92     19.57 o 
  -4   9   0      884.36      873.59     28.59 o 
  -3   9   0      168.34      161.66     17.11 o 
  -2   9   0      121.43      135.85     10.05 o 
  -1   9   0      150.30      147.23      9.76 o 
   0   9   0      555.56      510.61     13.76 o 
   1   9   0     1185.02     1184.66     20.50 o 
   2   9   0        4.04        1.91      4.46 o 
   3   9   0      154.06      140.46     12.40 o 
   4   9   0      285.83      307.84     17.96 o 
   5   9   0       28.26       20.22      6.91 o 
   6   9   0      275.95      257.13     17.72 o 
   7   9   0       11.20       20.71      8.92 o 
   8   9   0        0.03       -5.06      7.46 o 
   9   9   0        1.23        7.46     19.63 o 
  10   9   0       46.60      147.06     35.98 o 
  -5  10   0       34.79       54.37     17.18 o 
  -4  10   0        2.74       11.67     10.13 o 
  -3  10   0        0.02        2.48     11.98 o 
  -2  10   0        6.49       14.04     10.34 o 
  -1  10   0      225.54      203.01     22.99 o 
   0  10   0       20.36       17.32      8.51 o 
   1  10   0       29.64       31.30      6.22 o 
   2  10   0      190.07      182.61      9.88 o 
   3  10   0        0.00       20.10      8.90 o 
   4  10   0     1433.24     1454.67     41.59 o 
   5  10   0        0.00       12.73      9.25 o 
   6  10   0       29.86       34.08     10.59 o 
   7  10   0      146.53      146.74     15.81 o 
   8  10   0       24.89       30.78     10.81 o 
   9  10   0        8.14       12.98     19.06 o 
  10  10   0        0.52        7.79     10.60 o 
  -4  11   0        1.76       11.88     19.06 o 
  -3  11   0        2.45       21.61     19.33 o 
  -2  11   0      257.99      267.19     18.25 o 
  -1  11   0       51.53       23.36     18.93 o 
   0  11   0      320.73      307.86     18.63 o 
   1  11   0      210.32      222.57     20.07 o 
   2  11   0       29.26       44.11      6.52 o 
   3  11   0      101.59      111.64     11.63 o 
   4  11   0        4.49       22.10     11.41 o 
   5  11   0        1.62       10.18      9.77 o 
   6  11   0        1.59        7.79      9.20 o 
   7  11   0       36.71       25.98     11.32 o 
   8  11   0      328.57      322.44     29.50 o 
   9  11   0       16.13       47.97     17.15 o 
  -3  12   0        9.08       18.06     18.26 o 
  -2  12   0      536.09      570.09     26.16 o 
  -1  12   0      139.31      152.31     16.27 o 
   0  12   0      331.58      323.77     19.39 o 
   1  12   0       82.51       75.97     15.44 o 
   2  12   0       73.41       68.45     15.07 o 
   3  12   0       34.55       22.08     14.48 o 
   4  12   0       41.03       78.78     14.68 o 
   5  12   0        0.06       19.17     11.17 o 
   6  12   0        8.79       31.69     33.09 o 
   7  12   0      259.64      224.60     27.08 o 
   8  12   0       65.07       64.07     14.16 o 
   9  12   0       14.17       29.40     24.13 o 
  -2  13   0       72.42      115.00     29.53 o 
  -1  13   0       61.15       60.06     13.64 o 
   0  13   0       20.41       27.18     13.29 o 
   1  13   0       38.64       21.26     10.25 o 
   2  13   0        3.25        7.68      7.76 o 
   3  13   0       66.25       78.81     14.21 o 
   4  13   0        0.59        7.05     15.54 o 
   5  13   0      138.87      150.79     19.17 o 
   6  13   0       19.07       57.63     23.79 o 
   7  13   0      432.12      467.12     28.53 o 
   8  13   0       14.93       12.95     14.36 o 
   0  14   0      110.20      132.33     39.16 o 
   1  14   0        4.11        2.04     13.56 o 
   2  14   0       68.90       55.91     23.36 o 
   3  14   0        6.08      -12.95     18.86 o 
   4  14   0      374.45      381.93     59.20 o 
   5  14   0       35.00       44.21     29.26 o 
   6  14   0      103.92       81.90     17.19 o 
   7  14   0       28.70       39.77     14.49 o 
   2  15   0        0.45        0.07     20.74 o 
   3  15   0       28.36        3.42     21.21 o 
   4  15   0       51.66       39.80     23.49 o 
   5  15   0       18.16       43.73     15.66 o 
  -3 -15   1       39.80       51.35     23.83 o 
  -7 -14   1        9.42       27.63     25.37 o 
  -6 -14   1        4.43       14.57     12.45 o 
  -5 -14   1      117.11      150.59     20.84 o 
  -4 -14   1        2.41       11.78     12.18 o 
  -3 -14   1       62.15       40.94     22.22 o 
  -2 -14   1      207.33      204.31     30.00 o 
  -1 -14   1       82.81       88.18     16.01 o 
   0 -14   1      136.48      140.21     28.90 o 
  -8 -13   1      233.04      224.77     36.55 o 
  -7 -13   1      120.75      180.81     37.22 o 
  -6 -13   1      207.65      211.76     21.85 o 
  -5 -13   1      112.43      100.06     20.24 o 
  -4 -13   1        0.20        4.90     13.76 o 
  -3 -13   1        4.99        8.09      9.71 o 
  -2 -13   1        2.14       -9.53     16.58 o 
  -1 -13   1       77.41       70.37     13.09 o 
   0 -13   1      117.80      101.68     14.72 o 
   1 -13   1       45.71       91.86     40.07 o 
   2 -13   1      113.44       90.08     14.94 o 
  -9 -12   1      108.19      112.41     44.00 o 
  -8 -12   1       20.13       41.39     22.35 o 
  -7 -12   1       42.17       27.90     16.24 o 
  -6 -12   1       13.64       23.24     11.27 o 
  -5 -12   1       50.94       72.18     21.04 o 
  -4 -12   1       92.26       86.60     16.31 o 
  -3 -12   1        7.29       24.72      9.15 o 
  -2 -12   1        0.19       -5.60      5.60 o 
  -1 -12   1       21.63       23.61      9.67 o 
   0 -12   1       47.09       32.23     10.87 o 
   1 -12   1        7.54        8.36     10.41 o 
   2 -12   1       29.75       62.38     13.99 o 
   3 -12   1       26.81       56.04     21.61 o 
  -9 -11   1       53.43      138.07     31.41 o 
  -8 -11   1       10.76       21.88     11.50 o 
  -7 -11   1       53.57       58.26     16.28 o 
  -6 -11   1      285.47      328.01     37.18 o 
  -5 -11   1        0.95        3.87     11.75 o 
  -4 -11   1       99.39       88.94     17.38 o 
  -3 -11   1       98.09      118.43     11.97 o 
  -2 -11   1        2.97       23.53      5.79 o 
  -1 -11   1      156.99      133.34     12.95 o 
   0 -11   1      110.55       69.31     11.62 o 
   1 -11   1      265.66      276.92     18.10 o 
   2 -11   1      442.18      481.98     23.37 o 
   3 -11   1        7.06       21.28     17.38 o 
   4 -11   1      211.90      271.30     31.95 o 
 -10 -10   1      102.75      131.57     19.87 o 
  -9 -10   1      175.69      199.28     71.82 o 
  -8 -10   1       89.08       97.32     37.25 o 
  -7 -10   1      120.08      113.51     18.73 o 
  -6 -10   1        0.83        9.43      8.90 o 
  -5 -10   1      486.75      488.18     24.86 o 
  -4 -10   1      830.98      797.44     30.84 o 
  -3 -10   1      449.41      426.76     17.80 o 
  -2 -10   1       34.30       23.43      6.74 o 
  -1 -10   1       29.62       33.93      6.52 o 
   0 -10   1      298.16      250.54     16.30 o 
   1 -10   1      117.71      115.01     13.39 o 
   2 -10   1       16.36       27.59     10.74 o 
   3 -10   1       16.11       21.94     11.55 o 
   4 -10   1       30.95       44.67     14.67 o 
   5 -10   1       24.49       20.03     28.56 o 
 -10  -9   1       44.00       36.09     22.92 o 
  -9  -9   1      162.23      158.29     50.61 o 
  -8  -9   1       61.84       50.95     24.33 o 
  -7  -9   1       14.72       10.05     15.50 o 
  -6  -9   1        0.00       -4.33      7.21 o 
  -5  -9   1        3.97       18.93     13.52 o 
  -4  -9   1      224.50      218.81     24.57 o 
  -3  -9   1       41.05       50.45      7.74 o 
  -2  -9   1       36.10       48.35      5.73 o 
  -1  -9   1       14.20       21.60      5.76 o 
   0  -9   1       92.70       88.23      7.52 o 
   1  -9   1        4.04       18.36      6.37 o 
   2  -9   1      137.73      147.91     10.53 o 
   3  -9   1        4.57        7.25      6.69 o 
   4  -9   1      190.84      220.89     27.64 o 
   5  -9   1       17.85       17.75     13.46 o 
   6  -9   1      247.40      263.08     52.69 o 
 -10  -8   1        0.54       33.73     25.94 o 
  -9  -8   1        0.10       13.13      8.50 o 
  -8  -8   1       19.14       10.11      8.35 o 
  -7  -8   1      421.91      396.57     47.29 o 
  -6  -8   1      114.73      103.08     11.76 o 
  -5  -8   1      109.29       81.36      8.38 o 
  -4  -8   1     1495.83     1523.38     32.69 o 
  -3  -8   1     1269.77     1244.67     23.26 o 
  -2  -8   1      121.40      135.15      8.44 o 
  -1  -8   1        1.44       10.00      4.68 o 
   0  -8   1       60.17       55.18      5.08 o 
   1  -8   1      187.58      192.17      9.41 o 
   2  -8   1        0.81       -0.05      4.73 o 
   3  -8   1       23.93       35.69      7.13 o 
   4  -8   1        0.07       -0.56      7.26 o 
   5  -8   1      155.29      184.06     21.07 o 
   6  -8   1       55.93       44.16     15.74 o 
   7  -8   1       77.29       80.88     25.64 o 
 -10  -7   1       34.14       72.62     29.20 o 
  -9  -7   1        0.99       12.06      8.93 o 
  -8  -7   1       88.44       99.12     10.88 o 
  -7  -7   1        0.27       -6.05      6.05 o 
  -6  -7   1      309.41      282.94     12.30 o 
  -5  -7   1      705.07      667.18     18.93 o 
  -4  -7   1       49.91       61.24      8.23 o 
  -3  -7   1     1659.93     1663.68     26.75 o 
  -2  -7   1       41.88       52.05      4.40 o 
  -1  -7   1      831.40      837.55     12.10 o 
   0  -7   1      151.54      175.29      6.66 o 
   1  -7   1      272.09      278.88      8.38 o 
   2  -7   1       84.95       99.63      8.27 o 
   3  -7   1      282.75      278.99     11.85 o 
   4  -7   1      117.52      102.48     15.45 o 
   5  -7   1      176.70      184.59     19.83 o 
   6  -7   1       52.02       24.69     13.23 o 
   7  -7   1      187.99      134.24     20.93 o 
 -10  -6   1      140.84      204.98     38.06 o 
  -9  -6   1      239.28      217.45     50.81 o 
  -8  -6   1      109.52      104.80     11.11 o 
  -7  -6   1      100.77       94.37      7.82 o 
  -6  -6   1      122.77       96.03      7.66 o 
  -5  -6   1       22.77       34.62      5.76 o 
  -4  -6   1      365.94      377.97     12.39 o 
  -3  -6   1      544.18      545.71     16.19 o 
  -2  -6   1      100.25      139.47      4.75 o 
  -1  -6   1       13.17       16.37      2.53 o 
   0  -6   1      705.17      682.22     10.25 o 
   1  -6   1       45.61       52.02      3.97 o 
   2  -6   1     1670.50     1661.54     23.84 o 
   3  -6   1       55.42       71.41      7.70 o 
   4  -6   1      216.20      270.94     14.89 o 
   5  -6   1      130.47      139.33     16.55 o 
   6  -6   1      123.08      115.83     17.23 o 
   7  -6   1       67.22       66.17     15.78 o 
   8  -6   1       48.94       24.73     15.37 o 
  -9  -5   1       76.19       89.54     28.39 o 
  -8  -5   1        5.03       28.58     14.90 o 
  -7  -5   1      156.88      151.69      8.82 o 
  -6  -5   1     1338.11     1333.51     17.28 o 
  -5  -5   1      213.13      254.10     10.62 o 
  -4  -5   1      115.30      102.64      7.44 o 
  -3  -5   1      645.66      631.43     12.02 o 
  -2  -5   1     3552.63     3500.82     34.97 o 
  -1  -5   1     3472.09     3321.08     25.10 o 
   0  -5   1     1755.50     1853.76     17.22 o 
   1  -5   1     2118.67     2075.54     20.10 o 
   2  -5   1      154.35      158.72      7.05 o 
   3  -5   1     1304.14     1300.81     22.85 o 
   4  -5   1        4.56       18.07      8.26 o 
   5  -5   1      783.89      772.12     30.07 o 
   6  -5   1      174.26      180.22     18.30 o 
   7  -5   1       41.58       42.78     12.83 o 
   8  -5   1       40.94       41.69     15.03 o 
  -9  -4   1        4.58       17.61     19.06 o 
  -8  -4   1       71.03       95.68     15.48 o 
  -7  -4   1        0.58       -2.11      5.19 o 
  -6  -4   1       95.83      100.33      8.61 o 
  -5  -4   1       10.22       12.07      2.17 o 
  -4  -4   1     2550.44     2435.63     23.64 o 
  -3  -4   1      122.33      154.01      7.21 o 
  -2  -4   1     1797.00     1698.60     23.25 o 
  -1  -4   1       48.30       38.22      3.06 o 
   0  -4   1      518.05      481.43      7.23 o 
   1  -4   1      568.59      581.97      8.65 o 
   2  -4   1        1.36       29.31      4.02 o 
   3  -4   1        9.88        3.54      3.92 o 
   4  -4   1      286.12      309.55     13.82 o 
   5  -4   1      510.57      524.36     23.67 o 
   6  -4   1     1681.47     1699.77     45.90 o 
   7  -4   1       10.07        7.63      9.39 o 
   8  -4   1       59.57       67.61     14.56 o 
   9  -4   1       50.14       30.97     13.52 o 
 -10  -3   1        0.24       -3.69     16.91 o 
  -9  -3   1       13.35      -14.03     14.03 o 
  -8  -3   1      161.09      207.15     30.10 o 
  -7  -3   1      574.03      581.45     18.05 o 
  -6  -3   1      121.77      110.82      8.76 o 
  -5  -3   1       77.68       84.54      9.18 o 
  -4  -3   1      200.78      251.27      9.29 o 
  -3  -3   1     1425.87     1519.64     15.47 o 
  -2  -3   1     1227.39     1207.94     19.39 o 
  -1  -3   1     6449.04     6445.96     47.78 o 
   0  -3   1     9881.82    10058.09     61.66 o 
   1  -3   1      785.72      710.48      8.97 o 
   2  -3   1       90.04      108.96      4.79 o 
   3  -3   1      369.77      344.03      9.92 o 
   4  -3   1       98.92      109.91     13.38 o 
   5  -3   1      668.57      659.35     30.54 o 
   6  -3   1      873.12      914.72     39.77 o 
   7  -3   1       17.46       14.96      9.03 o 
   8  -3   1        0.61        6.79      9.77 o 
   9  -3   1       13.26       11.59     11.46 o 
 -10  -2   1      609.28      556.39     35.64 o 
  -9  -2   1      204.30      221.81     14.29 o 
  -8  -2   1      902.30      840.86     22.80 o 
  -7  -2   1       14.08       16.01      4.23 o 
  -6  -2   1      238.19      216.89     10.75 o 
  -5  -2   1      659.66      617.03     15.25 o 
  -4  -2   1     1140.39     1131.31     22.53 o 
  -3  -2   1       18.01       39.69      4.16 o 
  -2  -2   1     8849.32     8639.71     77.48 o 
  -1  -2   1     5692.77     5400.26     50.84 o 
   0  -2   1    16169.28    16415.20    103.29 o 
   1  -2   1     1109.12     1068.36     11.36 o 
   2  -2   1     2199.16     2071.35     23.24 o 
   3  -2   1      248.32      325.95     10.52 o 
   4  -2   1      155.30      158.88      8.67 o 
   5  -2   1     1226.40     1231.09     31.61 o 
   6  -2   1      449.63      516.14     22.07 o 
   7  -2   1      296.55      289.06     18.82 o 
   8  -2   1       87.33       99.86     14.24 o 
   9  -2   1       53.66       60.03     13.96 o 
 -10  -1   1        7.07       12.09      8.96 o 
  -9  -1   1      208.71      193.89     30.10 o 
  -8  -1   1      877.98      915.43     32.22 o 
  -7  -1   1       74.90       82.15     12.75 o 
  -6  -1   1     1203.28     1147.25     16.51 o 
  -5  -1   1      138.89      134.17      7.68 o 
  -4  -1   1     1213.56     1237.18     19.59 o 
  -3  -1   1      749.73      763.97     14.85 o 
  -2  -1   1      222.42      242.62      8.97 o 
  -1  -1   1     1687.37     1649.75     22.59 o 
   0  -1   1       84.38       63.09      2.72 o 
   1  -1   1     2838.97     2803.59     25.83 o 
   2  -1   1     5487.07     5765.17     62.88 o 
   3  -1   1      204.93      213.48      6.62 o 
   4  -1   1     1663.50     1687.43     24.50 o 
   5  -1   1      820.75      759.37     15.76 o 
   6  -1   1      407.76      422.84     18.79 o 
   7  -1   1      144.34      131.41     13.52 o 
   8  -1   1        6.94        3.00     15.67 o 
   9  -1   1       98.82      102.82     14.87 o 
  10  -1   1       55.11       53.88     13.60 o 
 -10   0   1        0.11       16.06      9.53 o 
  -9   0   1       64.75       77.19     12.08 o 
  -8   0   1      266.12      253.12     44.87 o 
  -7   0   1      132.93      114.59     11.54 o 
  -6   0   1     2880.68     2910.17     31.18 o 
  -5   0   1      372.68      343.39      8.93 o 
  -4   0   1     2115.15     2119.45     22.97 o 
  -3   0   1     3157.34     3115.04     29.80 o 
  -2   0   1     6473.22     6267.69     95.18 o 
  -1   0   1      559.99      539.97      9.63 o 
   1   0   1      739.26      738.80     32.52 o 
   2   0   1    10358.88    10346.96     72.30 o 
   3   0   1      225.65      203.91      4.87 o 
   4   0   1      145.73      118.57      6.75 o 
   5   0   1      620.36      668.75     11.59 o 
   6   0   1     1082.21     1013.69     18.84 o 
   7   0   1     1000.79      982.24     46.45 o 
   8   0   1       17.29       21.20      8.87 o 
   9   0   1        1.32        8.01      9.01 o 
  10   0   1       12.55        7.67     10.28 o 
 -10   1   1      156.00      149.65     23.49 o 
  -9   1   1        0.42        6.35      9.42 o 
  -8   1   1      719.50      738.18     26.82 o 
  -7   1   1      385.65      358.63     18.13 o 
  -6   1   1     1024.96      996.79     31.21 o 
  -5   1   1        7.32        8.58      3.29 o 
  -4   1   1      480.14      437.49     12.79 o 
  -3   1   1        0.94       -1.83      2.02 o 
  -2   1   1    12394.70    12847.93    106.59 o 
  -1   1   1     3382.30     3273.83     55.51 o 
   0   1   1      226.02      239.04      4.53 o 
   1   1   1      278.63      278.76      4.41 o 
   2   1   1      358.06      383.33      4.75 o 
   3   1   1      968.12      862.98      8.98 o 
   4   1   1     2003.60     1804.95     21.96 o 
   5   1   1      282.80      292.98      7.29 o 
   6   1   1      847.27      901.35     14.46 o 
   7   1   1        0.87        9.83      5.49 o 
   8   1   1      602.62      644.87     23.44 o 
   9   1   1       17.24       27.81      9.49 o 
  10   1   1      185.58      200.30     17.62 o 
  -9   2   1       64.46       59.85     19.63 o 
  -8   2   1      401.03      415.27     22.78 o 
  -7   2   1      188.75      158.16     14.71 o 
  -6   2   1        6.81       18.23      7.67 o 
  -5   2   1     1246.90     1288.91     25.43 o 
  -4   2   1      180.19      200.30     10.06 o 
  -3   2   1      660.80      771.36     17.13 o 
  -2   2   1      563.49      540.99     18.39 o 
  -1   2   1     5133.30     5503.27    127.93 o 
   0   2   1     9023.31     9188.93     59.29 o 
   1   2   1     9076.08     8836.81     69.63 o 
   2   2   1       90.56       99.72      4.86 o 
   3   2   1       44.57       37.75      2.22 o 
   4   2   1      913.37      889.91     10.66 o 
   5   2   1      222.05      227.42      6.11 o 
   6   2   1      278.46      269.98      8.99 o 
   7   2   1      215.51      220.21     11.30 o 
   8   2   1      318.80      326.95     16.54 o 
   9   2   1        0.53        2.86      7.76 o 
  10   2   1        1.17        9.69     11.28 o 
  -9   3   1        3.14       -2.96      9.81 o 
  -8   3   1      728.46      733.83     49.57 o 
  -7   3   1       63.18       83.58     12.97 o 
  -6   3   1      408.33      423.56     35.57 o 
  -5   3   1      385.04      429.77     15.61 o 
  -4   3   1      434.93      443.18     18.14 o 
  -3   3   1        0.43        8.09      7.65 o 
  -2   3   1     2283.83     2230.63     42.52 o 
  -1   3   1       14.99       23.20      2.68 o 
   0   3   1     1646.37     1764.35     15.69 o 
   1   3   1      461.93      532.16      8.77 o 
   2   3   1      330.62      303.03     11.30 o 
   3   3   1      462.43      504.75      7.29 o 
   4   3   1       41.56       17.22      2.20 o 
   5   3   1       52.56       57.99      3.34 o 
   6   3   1      722.88      713.30     11.38 o 
   7   3   1      631.53      673.48     44.77 o 
   8   3   1      500.70      574.11     17.97 o 
   9   3   1      157.34      132.98     12.22 o 
  10   3   1        0.99        6.37      8.09 o 
  11   3   1        2.37        5.16      9.48 o 
  -9   4   1      113.76      106.70     17.06 o 
  -8   4   1        0.14       -0.94     10.09 o 
  -7   4   1       51.01       56.12     12.99 o 
  -6   4   1      365.37      315.73     20.26 o 
  -5   4   1     2689.64     2659.40     57.12 o 
  -4   4   1      657.51      633.71     24.61 o 
  -3   4   1     1385.27     1353.88     21.77 o 
  -2   4   1       52.06       74.48      4.57 o 
  -1   4   1     1341.30     1286.44     14.22 o 
   0   4   1     1520.22     1581.01     15.32 o 
   1   4   1     6454.54     6857.63     59.96 o 
   2   4   1      146.99      195.77      7.61 o 
   3   4   1       97.83      105.28      4.51 o 
   4   4   1       77.89       76.80      4.11 o 
   5   4   1      182.00      178.75      5.91 o 
   6   4   1     1637.43     1615.15     19.16 o 
   7   4   1      237.05      218.64      9.25 o 
   8   4   1        4.66        1.77      5.56 o 
   9   4   1        5.50       19.94      7.58 o 
  10   4   1       19.69       17.95      8.92 o 
  11   4   1        0.71        1.54      9.80 o 
  -8   5   1      201.20      218.41     22.35 o 
  -7   5   1        1.70       -1.51      9.78 o 
  -6   5   1      746.59      687.40     29.68 o 
  -5   5   1       30.97        6.29      8.08 o 
  -4   5   1      296.94      300.24     15.07 o 
  -3   5   1      565.12      561.55     17.93 o 
  -2   5   1      447.80      561.13     11.54 o 
  -1   5   1      876.76      928.68     12.66 o 
   0   5   1     3886.22     4157.74     30.70 o 
   1   5   1     3095.00     3143.72     29.69 o 
   2   5   1      355.14      355.56      8.60 o 
   3   5   1       16.46       20.09      3.65 o 
   4   5   1      497.04      557.11      9.18 o 
   5   5   1      174.64      183.60      5.91 o 
   6   5   1       19.92       25.28      3.64 o 
   7   5   1      606.79      617.48     14.48 o 
   8   5   1       69.41       92.51      8.97 o 
   9   5   1       96.88      100.25     22.38 o 
  10   5   1      119.98       78.13     12.28 o 
  11   5   1       11.38        7.25      9.73 o 
  -8   6   1       58.24       57.77     15.31 o 
  -7   6   1        9.37       10.21     11.85 o 
  -6   6   1        0.33       14.71     10.56 o 
  -5   6   1        1.46        0.55      9.43 o 
  -4   6   1      201.50      210.53     16.85 o 
  -3   6   1      269.96      292.96     15.77 o 
  -2   6   1       71.74       73.73      6.20 o 
  -1   6   1      287.13      262.73      7.13 o 
   0   6   1      506.97      422.96      8.04 o 
   1   6   1     1548.15     1604.28     20.52 o 
   2   6   1      414.60      388.40      8.03 o 
   3   6   1       24.96       47.09      4.54 o 
   4   6   1       52.24       53.54      4.42 o 
   5   6   1      140.90      134.09      6.79 o 
   6   6   1      188.59      171.75      9.70 o 
   7   6   1       64.28       66.93      7.42 o 
   8   6   1       49.14       56.68      9.45 o 
   9   6   1       11.42       13.24     14.10 o 
  10   6   1      124.21      114.38     25.54 o 
  11   6   1       36.91       48.66     10.74 o 
  -7   7   1       51.69       37.60     14.90 o 
  -6   7   1      771.04      811.93     36.33 o 
  -5   7   1        6.00       15.15     10.89 o 
  -4   7   1      129.93      122.26     15.29 o 
  -3   7   1      968.71      975.16     25.31 o 
  -2   7   1      763.50      749.38     26.38 o 
  -1   7   1       87.13       82.18      7.77 o 
   0   7   1      596.00      635.22     11.16 o 
   1   7   1     2540.46     2570.90     24.25 o 
   2   7   1      864.11      911.06     14.66 o 
   3   7   1       79.13       85.17      6.99 o 
   4   7   1      348.46      329.90     12.28 o 
   5   7   1      105.53       95.47      7.96 o 
   6   7   1       32.22       35.29      6.66 o 
   7   7   1        0.03       21.32      7.39 o 
   8   7   1        8.46        5.70      7.48 o 
   9   7   1      468.22      468.41     27.99 o 
  10   7   1       32.56       32.03      9.78 o 
  11   7   1       37.77       18.86     10.34 o 
  -7   8   1       47.67       13.57     26.85 o 
  -6   8   1       67.24       47.83     15.43 o 
  -5   8   1      105.15       78.93     16.35 o 
  -4   8   1      158.92      152.57     19.10 o 
  -3   8   1       13.02       14.95      7.25 o 
  -2   8   1      225.72      226.84     12.28 o 
  -1   8   1      170.25      161.54      9.39 o 
   0   8   1       27.22       24.95      4.20 o 
   1   8   1      198.63      204.94      8.05 o 
   2   8   1        0.41        7.77      3.94 o 
   3   8   1      405.84      388.04     13.55 o 
   4   8   1        3.86       26.20      6.30 o 
   5   8   1        1.24       12.37      5.42 o 
   6   8   1      248.73      258.32     12.77 o 
   7   8   1      776.02      731.73     33.39 o 
   8   8   1       49.27       70.97     11.41 o 
   9   8   1      166.19      196.72     34.37 o 
  10   8   1        2.81       21.57      9.44 o 
  -6   9   1       24.37       31.17     16.71 o 
  -5   9   1       22.81       24.39     14.54 o 
  -4   9   1        2.40       -5.98      7.93 o 
  -3   9   1        3.43        2.83      7.62 o 
  -2   9   1     1634.63     1523.07     27.20 o 
  -1   9   1     1111.55     1049.86     21.69 o 
   0   9   1      759.86      741.87     18.37 o 
   1   9   1      161.87      135.59      8.37 o 
   2   9   1      218.70      198.73     10.28 o 
   3   9   1      674.39      691.01     18.39 o 
   4   9   1       31.03       44.84      7.66 o 
   5   9   1       33.88       58.59      8.71 o 
   6   9   1       49.68       59.57     11.23 o 
   7   9   1      146.58      148.11     15.18 o 
   8   9   1        1.19        0.27      8.33 o 
   9   9   1       65.53       96.06     13.76 o 
  10   9   1      183.82      233.13     17.97 o 
  -5  10   1        8.01       13.14     14.77 o 
  -4  10   1        1.84        6.61     10.11 o 
  -3  10   1       57.48       61.42     11.30 o 
  -2  10   1       94.23       71.41     12.38 o 
  -1  10   1      137.94      134.29     15.64 o 
   0  10   1      590.17      640.83     23.28 o 
   1  10   1        0.17       20.90      8.70 o 
   2  10   1        9.12        3.64      4.94 o 
   3  10   1      107.91      112.13     13.80 o 
   4  10   1      616.76      622.85     27.46 o 
   5  10   1      284.46      311.78     48.93 o 
   6  10   1      102.18       93.33     30.61 o 
   7  10   1      216.74      210.92     33.06 o 
   8  10   1       15.46       -4.35      9.09 o 
   9  10   1       15.44       31.55     11.85 o 
  10  10   1       66.67       65.43     32.28 o 
  -4  11   1       72.29       94.30     24.23 o 
  -3  11   1        5.89        5.17     16.51 o 
  -2  11   1        8.03        1.93     15.14 o 
  -1  11   1       72.46       42.03     28.69 o 
   0  11   1       13.42       32.80     10.19 o 
   1  11   1        6.19       17.41      9.01 o 
   2  11   1      184.20      202.52     14.72 o 
   3  11   1      164.70      183.86     18.63 o 
   4  11   1        0.46        1.94      9.50 o 
   5  11   1      137.85      116.87     15.33 o 
   6  11   1        4.84       15.58     10.11 o 
   7  11   1       36.89       66.12     13.01 o 
   8  11   1        0.01        9.28     12.28 o 
   9  11   1       42.49       54.14     12.05 o 
  -3  12   1       16.73       30.34     20.27 o 
  -2  12   1        2.87       13.03     11.82 o 
  -1  12   1       11.50       20.96     11.55 o 
   0  12   1      212.58      235.99     31.61 o 
   1  12   1        4.34       -8.44     15.10 o 
   2  12   1      338.55      337.15     16.57 o 
   3  12   1       73.19       62.58     12.41 o 
   4  12   1      678.69      695.86     31.81 o 
   5  12   1      325.92      319.15     30.17 o 
   6  12   1      790.51      774.34     33.88 o 
   7  12   1       94.30      101.35     16.29 o 
   8  12   1        3.00       14.43     10.38 o 
   9  12   1      435.42      414.78     75.58 o 
  -2  13   1       96.82      123.84     16.28 o 
  -1  13   1       11.98        8.57     12.12 o 
   0  13   1       10.74        0.70     10.43 o 
   1  13   1       22.86       12.64     10.03 o 
   2  13   1       13.62        9.38     11.98 o 
   3  13   1       60.12       70.27     11.85 o 
   4  13   1       17.10       29.30     16.65 o 
   5  13   1       10.38       21.44     15.20 o 
   6  13   1       15.02       62.07     14.78 o 
   7  13   1        0.92       18.57     14.36 o 
   8  13   1       14.43       44.86     21.38 o 
   0  14   1      177.31      167.03     42.15 o 
   1  14   1       29.06       38.43     12.11 o 
   2  14   1      169.95      205.39     28.26 o 
   3  14   1       47.79       51.75     21.34 o 
   4  14   1      264.08      286.75     19.76 o 
   5  14   1        4.10       14.50     17.75 o 
   6  14   1      175.17      229.18     23.61 o 
   7  14   1       29.13       48.36     14.82 o 
   2  15   1       47.93       57.05     23.02 o 
   3  15   1       11.91       -6.24     19.46 o 
   4  15   1      113.12      119.27     27.05 o 
   5  15   1        0.92       17.74     17.72 o 
  -6 -14   2        0.86       14.65     19.83 o 
  -5 -14   2        0.63       24.30     21.98 o 
  -4 -14   2        0.28        4.05     12.16 o 
  -3 -14   2        0.94       28.79     22.42 o 
  -2 -14   2        5.85      -16.24     19.33 o 
  -1 -14   2       23.69        9.95     17.12 o 
   0 -14   2       77.32       77.88     13.94 o 
  -8 -13   2       54.63       86.39     19.26 o 
  -7 -13   2        3.65       25.84     16.55 o 
  -6 -13   2      100.40       87.46     20.74 o 
  -5 -13   2       47.77       44.70     32.59 o 
  -4 -13   2      190.46      248.70     23.26 o 
  -3 -13   2       22.95       31.37     17.55 o 
  -2 -13   2       32.77       31.21     20.54 o 
  -1 -13   2       35.53       41.40     11.11 o 
   0 -13   2       75.57       91.35     24.10 o 
   1 -13   2        8.71       -2.73     10.86 o 
   2 -13   2       90.60      117.82     25.40 o 
  -8 -12   2        0.03       13.91     21.48 o 
  -7 -12   2       70.07       56.72     15.94 o 
  -6 -12   2        0.93        7.03     10.57 o 
  -5 -12   2       15.60        0.83     10.24 o 
  -4 -12   2       22.56       44.78     12.95 o 
  -3 -12   2      167.31      193.68     15.68 o 
  -2 -12   2       71.85       84.80     15.77 o 
  -1 -12   2      117.95      106.18     16.85 o 
   0 -12   2        3.69        3.23     17.25 o 
   1 -12   2       30.59       13.32     27.82 o 
   2 -12   2       10.90       11.32     11.96 o 
   3 -12   2        2.09      -14.10     14.10 o 
  -9 -11   2       16.06       38.73     17.35 o 
  -8 -11   2       11.67       23.18     11.21 o 
  -7 -11   2        0.14       14.57     13.19 o 
  -6 -11   2       59.82       74.35     15.57 o 
  -5 -11   2       25.26       20.29     10.87 o 
  -4 -11   2      377.18      407.77     24.23 o 
  -3 -11   2       80.09       69.74     10.51 o 
  -2 -11   2        2.88        5.19      5.00 o 
  -1 -11   2       31.29       26.73      9.04 o 
   0 -11   2        6.81       11.12      9.26 o 
   1 -11   2      156.29      181.02     36.95 o 
   2 -11   2        0.09       11.60     10.76 o 
   3 -11   2      119.23      170.15     25.84 o 
   4 -11   2      150.45      194.18     28.86 o 
 -10 -10   2        1.92       85.85     28.19 o 
  -9 -10   2       58.29       88.59     13.96 o 
  -8 -10   2       55.66       64.73     12.96 o 
  -7 -10   2       40.25       33.50     10.82 o 
  -6 -10   2       22.67       10.34      9.05 o 
  -5 -10   2      343.18      356.66     22.07 o 
  -4 -10   2       38.90       49.41     11.60 o 
  -3 -10   2      201.48      210.11     13.77 o 
  -2 -10   2      428.77      420.67     14.58 o 
  -1 -10   2      362.30      360.50     15.66 o 
   0 -10   2      351.35      327.91     23.06 o 
   1 -10   2      124.67      114.23     13.71 o 
   2 -10   2      376.98      386.24     26.41 o 
   3 -10   2       63.27       65.02     10.25 o 
   4 -10   2        0.06        5.49     18.26 o 
   5 -10   2      124.58      110.71     19.56 o 
 -10  -9   2       23.83       92.56     28.06 o 
  -9  -9   2        1.42        3.51     15.91 o 
  -8  -9   2        8.59       12.30     11.65 o 
  -7  -9   2       44.50       45.60     12.42 o 
  -6  -9   2        0.02        3.68      9.06 o 
  -5  -9   2      169.93      187.77     16.16 o 
  -4  -9   2       10.68       13.76      8.60 o 
  -3  -9   2      138.80      125.74     10.63 o 
  -2  -9   2       93.83      107.24      6.86 o 
  -1  -9   2      150.22      157.65      8.72 o 
   0  -9   2        0.12        7.02      5.09 o 
   1  -9   2        1.75       14.70      5.93 o 
   2  -9   2      606.33      598.87     19.90 o 
   3  -9   2        2.77        8.48      6.91 o 
   4  -9   2       17.49       22.75      9.99 o 
   5  -9   2       28.43        4.26     34.03 o 
   6  -9   2       12.71       28.52     14.99 o 
 -10  -8   2       43.25       33.90     14.03 o 
  -9  -8   2       16.07       27.98      9.51 o 
  -8  -8   2       63.54       67.83     10.91 o 
  -7  -8   2       35.16       38.71      9.61 o 
  -6  -8   2       22.99       24.21      9.30 o 
  -5  -8   2       31.28       38.81      7.08 o 
  -4  -8   2        0.22       43.30     15.01 o 
  -3  -8   2      162.17      159.06      9.62 o 
  -2  -8   2      180.50      193.72      8.47 o 
  -1  -8   2      437.29      478.21     12.49 o 
   0  -8   2       25.78       34.27      5.00 o 
   1  -8   2       10.49       20.97      5.57 o 
   2  -8   2     1372.55     1350.85     28.12 o 
   3  -8   2       21.46       22.03      6.60 o 
   4  -8   2        1.49       13.92      8.37 o 
   5  -8   2       25.80       26.76     12.83 o 
   6  -8   2       48.27       18.74     14.42 o 
 -10  -7   2       47.17       92.22     32.89 o 
  -9  -7   2      161.36      161.64     13.02 o 
  -8  -7   2       11.75       16.29     21.01 o 
  -7  -7   2      181.11      179.80     15.20 o 
  -6  -7   2      135.13      149.36      9.87 o 
  -5  -7   2       18.84       29.63      6.06 o 
  -4  -7   2      246.68      235.62     18.92 o 
  -3  -7   2      119.39      134.52     10.42 o 
  -2  -7   2       16.19       19.67      3.01 o 
  -1  -7   2      403.45      378.09      8.39 o 
   0  -7   2       51.42       45.75      4.45 o 
   1  -7   2     1059.78     1039.54     16.52 o 
   2  -7   2      464.97      491.41     14.91 o 
   3  -7   2       13.57       19.12      6.02 o 
   4  -7   2      481.00      481.89     19.75 o 
   5  -7   2       19.62       24.20     11.69 o 
   6  -7   2        9.06       21.45     12.91 o 
   7  -7   2       29.70       50.84     30.30 o 
 -10  -6   2       80.17      159.14     35.57 o 
  -9  -6   2      192.78      286.94     41.21 o 
  -8  -6   2       67.53       81.39     20.44 o 
  -7  -6   2        2.69        4.12      4.90 o 
  -6  -6   2      240.64      257.68     13.81 o 
  -5  -6   2      137.04      154.36      8.93 o 
  -4  -6   2     3272.20     3183.40     46.80 o 
  -3  -6   2      279.63      334.47     13.29 o 
  -2  -6   2     3438.35     3550.31     37.54 o 
  -1  -6   2       63.37       58.14      3.53 o 
   0  -6   2      563.22      572.25     10.18 o 
   1  -6   2     1721.64     1798.39     19.87 o 
   2  -6   2       47.15       54.64      5.54 o 
   3  -6   2      899.83      971.68     21.13 o 
   4  -6   2     1615.53     1582.41     33.46 o 
   5  -6   2      218.05      253.50     20.95 o 
   6  -6   2      137.13      167.70     26.75 o 
   7  -6   2        5.66       -0.78     11.47 o 
   8  -6   2       40.85       29.92     15.02 o 
  -9  -5   2       49.85       62.76     25.64 o 
  -8  -5   2       50.66       80.41     24.83 o 
  -7  -5   2       19.97       18.47      4.21 o 
  -6  -5   2      173.51      159.56      6.22 o 
  -5  -5   2     1224.17     1238.40     17.58 o 
  -4  -5   2      180.04      203.79      7.20 o 
  -3  -5   2        6.68       45.64      4.38 o 
  -2  -5   2      309.64      373.64      9.00 o 
  -1  -5   2     1882.43     1942.28     17.01 o 
   0  -5   2      677.87      734.01      9.92 o 
   1  -5   2     3484.18     3394.82     30.91 o 
   2  -5   2      328.48      346.75      8.29 o 
   3  -5   2      820.18      845.08     20.26 o 
   4  -5   2        4.24       19.96      6.89 o 
   5  -5   2     3458.99     3577.89     94.03 o 
   6  -5   2        2.84       23.74     10.95 o 
   7  -5   2       23.44       54.38     14.43 o 
   8  -5   2       40.64       31.11     13.47 o 
  -9  -4   2      320.74      293.16     44.60 o 
  -8  -4   2      925.90     1026.89     84.60 o 
  -7  -4   2       24.06       34.99      7.36 o 
  -6  -4   2      378.54      379.60     14.09 o 
  -5  -4   2      319.66      341.76      9.82 o 
  -4  -4   2      129.57       99.14      5.03 o 
  -3  -4   2        0.32       13.42      2.85 o 
  -2  -4   2     1131.48     1172.34     21.09 o 
  -1  -4   2        7.82        9.14      2.09 o 
   0  -4   2     1496.23     1476.01     13.95 o 
   1  -4   2       28.82       26.77      3.06 o 
   2  -4   2     2548.60     2411.30     21.92 o 
   3  -4   2     3526.29     3595.55     55.45 o 
   4  -4   2       57.83       67.65      6.92 o 
   5  -4   2       28.56       25.73      9.18 o 
   6  -4   2        5.89        8.81      9.16 o 
   7  -4   2      155.90      140.32     17.51 o 
   8  -4   2       86.89       73.33     15.75 o 
   9  -4   2        1.12        5.27     11.30 o 
 -10  -3   2      175.28      199.68     33.49 o 
  -9  -3   2        3.12        5.64     15.57 o 
  -8  -3   2       93.71       90.29     24.20 o 
  -7  -3   2      167.33      183.25     11.81 o 
  -6  -3   2      280.91      276.24     12.27 o 
  -5  -3   2      200.40      204.05      9.43 o 
  -4  -3   2      428.15      540.65     25.71 o 
  -3  -3   2     3417.92     3535.74     40.20 o 
  -2  -3   2        0.29        2.85      2.25 o 
  -1  -3   2      455.27      473.33      6.87 o 
   0  -3   2       90.50      111.25      3.64 o 
   1  -3   2       10.59        8.12      2.28 o 
   2  -3   2        9.98       16.82      2.89 o 
   3  -3   2       45.43       43.13      5.86 o 
   4  -3   2     1277.05     1253.40     20.35 o 
   5  -3   2        4.67        8.80      9.63 o 
   6  -3   2      185.11      176.01     21.44 o 
   7  -3   2      125.85      149.19     16.20 o 
   8  -3   2      398.98      336.89     23.69 o 
   9  -3   2      340.69      306.49     23.87 o 
 -10  -2   2        0.16        5.97     20.20 o 
  -9  -2   2      553.37      533.67     45.31 o 
  -8  -2   2      163.72      160.48     26.71 o 
  -7  -2   2       41.64       41.17      8.37 o 
  -6  -2   2      137.37      160.08     14.19 o 
  -5  -2   2      165.34      181.64     10.38 o 
  -4  -2   2     1270.81     1289.61     24.82 o 
  -3  -2   2     2459.13     2273.81     28.96 o 
  -2  -2   2     9116.93     9221.10     72.69 o 
  -1  -2   2        8.91        5.35      3.69 o 
   0  -2   2    18447.17    18666.49    117.11 o 
   1  -2   2     2643.19     2661.00     20.36 o 
   2  -2   2      125.47      158.66      4.84 o 
   3  -2   2      230.86      228.27      6.53 o 
   4  -2   2     1268.68     1244.87     21.21 o 
   5  -2   2      497.60      494.29     20.25 o 
   6  -2   2      225.49      221.94     15.93 o 
   7  -2   2     1460.37     1488.73     82.36 o 
   8  -2   2      691.75      655.58     28.93 o 
   9  -2   2      267.50      244.82     26.92 o 
 -10  -1   2       78.80       80.66     12.41 o 
  -9  -1   2      125.64      126.13     12.20 o 
  -8  -1   2        5.57       14.78      6.85 o 
  -7  -1   2      159.64      156.55      8.35 o 
  -6  -1   2     3128.84     3220.08     38.40 o 
  -5  -1   2     3134.28     3033.42     44.90 o 
  -4  -1   2     7769.67     7720.15     97.59 o 
  -3  -1   2      984.65     1012.63     53.25 o 
  -2  -1   2    69160.25    66761.46    579.40 o 
  -1  -1   2     1071.74     1029.73     12.64 o 
   0  -1   2      373.38      327.37      4.93 o 
   1  -1   2      679.42      709.88      7.87 o 
   2  -1   2      485.61      440.24      8.55 o 
   3  -1   2     2060.88     2158.59     33.12 o 
   4  -1   2     2364.33     2416.92     29.29 o 
   5  -1   2      778.22      696.89     14.00 o 
   6  -1   2     2612.08     2522.84     50.25 o 
   7  -1   2        9.12        0.53      6.55 o 
   8  -1   2       13.13       26.35      9.56 o 
   9  -1   2      264.72      268.53     20.76 o 
  10  -1   2       25.70       21.45     11.65 o 
 -10   0   2        2.69        0.14      9.24 o 
  -9   0   2      483.28      504.10     32.05 o 
  -8   0   2      417.04      363.42     52.22 o 
  -7   0   2      315.24      286.19     14.72 o 
  -6   0   2       17.00       32.19      5.80 o 
  -5   0   2      751.88      752.91     11.46 o 
  -4   0   2      219.42      174.30      4.86 o 
  -3   0   2     2748.36     2864.71     36.17 o 
  -2   0   2     9438.74     9324.28     95.39 o 
   0   0   2        1.91       -1.19      1.19 o 
   1   0   2      992.27      909.68     12.08 o 
   2   0   2      937.26      943.98     17.44 o 
   3   0   2     1214.68     1148.36     18.77 o 
   4   0   2      275.68      325.08      7.19 o 
   5   0   2      309.41      377.90      8.81 o 
   6   0   2       57.11       74.35      7.88 o 
   7   0   2      255.27      235.41     29.13 o 
   8   0   2      234.46      208.23     16.46 o 
   9   0   2      153.22      153.24     16.29 o 
  10   0   2        5.02       -8.47      8.47 o 
 -10   1   2       41.64       58.43     12.82 o 
  -9   1   2       24.42       16.37      9.56 o 
  -8   1   2       81.02      100.52     18.46 o 
  -7   1   2      129.37      130.29     12.56 o 
  -6   1   2      910.17      902.53     21.16 o 
  -5   1   2      596.02      575.87     11.68 o 
  -4   1   2     2912.37     2903.17     41.18 o 
  -3   1   2      461.55      542.88      9.01 o 
  -2   1   2        1.47        4.23      2.03 o 
  -1   1   2     4495.73     4293.58     52.89 o 
   0   1   2     3200.63     3189.24     29.25 o 
   1   1   2      408.93      424.57      4.87 o 
   2   1   2        3.01       11.73      4.09 o 
   3   1   2        3.20       29.64      2.24 o 
   4   1   2      450.06      508.30      9.50 o 
   5   1   2       23.20       37.01      3.58 o 
   6   1   2     5239.91     5159.62     62.98 o 
   7   1   2     1045.47     1062.13     27.53 o 
   8   1   2      179.93      170.87     14.50 o 
   9   1   2       36.68       24.04      9.67 o 
  10   1   2      285.59      300.26     20.79 o 
  -9   2   2       59.67       48.01     13.79 o 
  -8   2   2        5.76       -0.02      8.71 o 
  -7   2   2      229.12      265.30     19.13 o 
  -6   2   2      111.85      131.46     12.75 o 
  -5   2   2      763.45      785.83     26.63 o 
  -4   2   2      446.37      477.41     13.34 o 
  -3   2   2     5302.67     5496.23     56.47 o 
  -2   2   2     4388.20     4342.71     77.32 o 
  -1   2   2       92.11       94.99     23.19 o 
   0   2   2        1.15        8.98      2.99 o 
   1   2   2     9101.41     9093.56     54.97 o 
   2   2   2       80.70       82.69      3.24 o 
   3   2   2       14.96        2.36      1.63 o 
   4   2   2      871.32      934.26     10.33 o 
   5   2   2       40.67       44.36      4.79 o 
   6   2   2        0.18        0.75      3.04 o 
   7   2   2       87.81      106.15      9.10 o 
   8   2   2        0.20       -2.01      6.98 o 
   9   2   2      158.42      159.20     15.91 o 
  10   2   2        2.27       14.25     10.07 o 
  -9   3   2      392.41      397.87     52.25 o 
  -8   3   2       37.86       52.39     12.45 o 
  -7   3   2      368.79      368.77     21.54 o 
  -6   3   2       41.16       51.10     15.84 o 
  -5   3   2      111.84       85.47     12.42 o 
  -4   3   2      594.10      654.63     38.86 o 
  -3   3   2       14.81        7.45      5.84 o 
  -2   3   2      226.48      270.75     13.52 o 
  -1   3   2     6561.26     6864.69     55.52 o 
   0   3   2    17748.00    17739.25    133.80 o 
   1   3   2     1868.21     2048.46     18.50 o 
   2   3   2      148.24      168.33      5.04 o 
   3   3   2     1558.57     1610.71     15.32 o 
   4   3   2     1047.65     1210.82     12.61 o 
   5   3   2      204.22      230.27      5.86 o 
   6   3   2        1.03        3.21      2.92 o 
   7   3   2       34.42       25.24      6.10 o 
   8   3   2        4.71        4.09      6.10 o 
   9   3   2       47.54       51.80      9.87 o 
  10   3   2      141.29      159.32     20.44 o 
  11   3   2       22.69       20.46     11.00 o 
  -9   4   2      432.78      448.01     27.25 o 
  -8   4   2        4.39        1.90     12.05 o 
  -7   4   2       33.23       28.85     11.10 o 
  -6   4   2       44.56       51.58     21.41 o 
  -5   4   2      411.16      384.75     19.85 o 
  -4   4   2      368.46      409.71     15.52 o 
  -3   4   2      180.18      190.46      9.62 o 
  -2   4   2       79.33      111.02      5.33 o 
  -1   4   2      308.54      323.80      6.80 o 
   0   4   2      989.40     1003.94     11.65 o 
   1   4   2     2909.93     2873.87     24.77 o 
   2   4   2     2183.10     2006.45     19.79 o 
   3   4   2      185.74      169.15      4.89 o 
   4   4   2      270.68      264.81      7.99 o 
   5   4   2        2.33        5.18      2.40 o 
   6   4   2      407.50      416.27      8.73 o 
   7   4   2      123.92      131.48     11.67 o 
   8   4   2      235.54      252.14     13.22 o 
   9   4   2       72.11       58.49      8.90 o 
  10   4   2       52.60       41.58      9.97 o 
  11   4   2       25.12       13.69     11.07 o 
  -8   5   2      104.38      107.29     17.92 o 
  -7   5   2      529.27      511.53     28.22 o 
  -6   5   2      126.50      141.35     19.80 o 
  -5   5   2        3.62       15.65      9.05 o 
  -4   5   2      245.38      252.08     13.95 o 
  -3   5   2        5.67        3.71      4.51 o 
  -2   5   2      134.07      162.08      9.77 o 
  -1   5   2      188.62      153.15      5.59 o 
   0   5   2      511.41      550.07      9.03 o 
   1   5   2     3407.33     3386.01     27.81 o 
   2   5   2      178.32      178.97      5.33 o 
   3   5   2      722.65      715.73     13.39 o 
   4   5   2      419.45      463.35      8.43 o 
   5   5   2        3.18        5.35      2.59 o 
   6   5   2       78.78       97.99      5.94 o 
   7   5   2       70.32       82.91     11.17 o 
   8   5   2       16.16        8.68      6.14 o 
   9   5   2      411.39      423.71     48.63 o 
  10   5   2        0.56        1.95      8.99 o 
  11   5   2        0.45        9.26     10.20 o 
  -8   6   2       79.74       73.31     16.17 o 
  -7   6   2      103.24       96.38     17.18 o 
  -6   6   2       16.30       12.30     10.56 o 
  -5   6   2       27.22       23.35     10.32 o 
  -4   6   2      401.87      423.00     22.17 o 
  -3   6   2      389.49      408.87     16.20 o 
  -2   6   2        3.57        2.07      4.03 o 
  -1   6   2      322.93      333.08      8.95 o 
   0   6   2      214.03      242.42      6.89 o 
   1   6   2      169.08      189.02      7.02 o 
   2   6   2       15.76       11.26      2.87 o 
   3   6   2      215.49      188.17      6.64 o 
   4   6   2       12.14        6.93      2.89 o 
   5   6   2      739.79      742.80     14.24 o 
   6   6   2      502.12      486.00     14.60 o 
   7   6   2      121.27      124.98      7.57 o 
   8   6   2       36.99       28.35      8.72 o 
   9   6   2      173.22      151.77     27.69 o 
  10   6   2       94.43      133.34     32.25 o 
  11   6   2        1.78        8.86      9.53 o 
  -7   7   2       43.62       55.90     20.14 o 
  -6   7   2        3.30       13.92     19.30 o 
  -5   7   2      163.77      141.68     17.43 o 
  -4   7   2        7.12        8.22     14.26 o 
  -3   7   2       30.92       29.77      7.74 o 
  -2   7   2       42.21       56.02      6.87 o 
  -1   7   2      147.91      141.62      6.47 o 
   0   7   2     1207.70     1211.09     15.67 o 
   1   7   2      124.21      120.33      5.29 o 
   2   7   2        0.33        1.55      2.99 o 
   3   7   2     2271.01     2094.00     33.20 o 
   4   7   2      392.88      403.50     13.30 o 
   5   7   2      282.91      262.09     11.70 o 
   6   7   2      124.21      118.43      9.97 o 
   7   7   2      759.22      735.67     22.14 o 
   8   7   2      315.15      299.02     37.39 o 
   9   7   2        1.95       10.36      8.45 o 
  10   7   2       10.06       25.69      9.55 o 
  11   7   2      116.68       99.87     14.56 o 
  -7   8   2       23.54       28.91     15.55 o 
  -6   8   2      112.70      190.67     23.06 o 
  -5   8   2      515.94      481.53     28.59 o 
  -4   8   2      127.51       90.57     37.15 o 
  -3   8   2      371.62      355.38     17.08 o 
  -2   8   2       95.89       83.87      9.50 o 
  -1   8   2      612.19      665.27     16.64 o 
   0   8   2      390.24      441.52     10.17 o 
   1   8   2      185.44      178.83      7.92 o 
   2   8   2      351.37      357.56     10.53 o 
   3   8   2       21.37       24.01      5.79 o 
   4   8   2      502.91      519.04     16.08 o 
   5   8   2      269.35      256.00     19.19 o 
   6   8   2      322.39      318.83     13.78 o 
   7   8   2      269.97      312.87     18.79 o 
   8   8   2      388.73      365.02     29.94 o 
   9   8   2       26.53       22.75     24.57 o 
  10   8   2       54.13       38.94     28.36 o 
  -6   9   2      133.87      123.51     21.52 o 
  -5   9   2       69.58       45.22     19.50 o 
  -4   9   2       26.28       33.36     18.59 o 
  -3   9   2       30.75       29.68      9.03 o 
  -2   9   2       39.28       24.61      6.56 o 
  -1   9   2       16.34       26.97      6.40 o 
   0   9   2      276.07      276.91     12.37 o 
   1   9   2       35.27       41.41      6.30 o 
   2   9   2      120.90      121.80      7.61 o 
   3   9   2      379.98      374.75     14.14 o 
   4   9   2      488.84      455.21     16.28 o 
   5   9   2      554.12      533.81     19.79 o 
   6   9   2      173.27      171.44     19.30 o 
   7   9   2        1.58        3.42      8.89 o 
   8   9   2        0.07       16.27     10.17 o 
   9   9   2      237.59      262.43     73.50 o 
  10   9   2      129.70      138.17     17.62 o 
  -5  10   2      206.71      242.44     26.19 o 
  -4  10   2      181.98      210.27     25.29 o 
  -3  10   2      177.12      159.24     14.99 o 
  -2  10   2        0.36       -4.60      6.22 o 
  -1  10   2       99.15      113.60     12.91 o 
   0  10   2      189.32      184.04     14.90 o 
   1  10   2      540.36      565.15     18.62 o 
   2  10   2      775.07      743.61     18.48 o 
   3  10   2      133.14      174.83     12.38 o 
   4  10   2       70.53       60.52      9.28 o 
   5  10   2      128.94      122.37     14.70 o 
   6  10   2      733.99      714.72     29.60 o 
   7  10   2      357.54      376.44     22.16 o 
   8  10   2       39.55       12.85     19.06 o 
   9  10   2        5.01        6.21      9.66 o 
  10  10   2        8.17       32.72     19.13 o 
  -4  11   2      228.95      306.13     33.36 o 
  -3  11   2      114.48      142.50     24.57 o 
  -2  11   2       60.69       64.84     12.63 o 
  -1  11   2        4.84        0.25      9.86 o 
   0  11   2      172.91      176.31     15.09 o 
   1  11   2      315.60      288.71     17.11 o 
   2  11   2      183.32      187.90     18.08 o 
   3  11   2      140.90      110.91     11.32 o 
   4  11   2       14.47       25.02     10.26 o 
   5  11   2      696.60      689.95     30.21 o 
   6  11   2      184.61      168.64     17.63 o 
   7  11   2       75.83       71.43     13.52 o 
   8  11   2       14.10       11.24     22.35 o 
   9  11   2       17.15       36.06     17.38 o 
  10  11   2      221.78      274.24     20.86 o 
  -3  12   2       51.88       98.60     24.16 o 
  -2  12   2       22.06       25.36     12.41 o 
  -1  12   2        1.99       -7.41     10.29 o 
   0  12   2        2.01       11.26      9.70 o 
   1  12   2      511.36      476.94     21.62 o 
   2  12   2       64.46       53.29      9.92 o 
   3  12   2       71.85       97.76     11.67 o 
   4  12   2      176.82      181.74     18.54 o 
   5  12   2      156.38      143.49     17.48 o 
   6  12   2       49.17       71.59     35.24 o 
   7  12   2       36.46       69.75     14.61 o 
   8  12   2       10.99       19.01     14.50 o 
   9  12   2       63.48       94.10     40.44 o 
  -2  13   2      100.57      151.56     25.17 o 
  -1  13   2       24.86       22.15     12.59 o 
   0  13   2      151.87      125.39     20.64 o 
   1  13   2       22.81       36.08     11.10 o 
   2  13   2      125.84      112.64     20.91 o 
   3  13   2        0.10        9.39     12.24 o 
   4  13   2      106.98      131.74     16.05 o 
   5  13   2      182.90      201.53     21.54 o 
   6  13   2      446.27      523.33     30.11 o 
   7  13   2      122.94      122.74     22.02 o 
   8  13   2       45.31       40.61     16.65 o 
  -1  14   2        0.12        2.61     18.39 o 
   0  14   2       29.93        6.68     11.98 o 
   1  14   2        4.60       -8.20     10.22 o 
   2  14   2        5.25       -0.57     11.01 o 
   3  14   2       21.90       12.48     18.59 o 
   4  14   2        7.80        1.33     13.12 o 
   5  14   2        0.62       33.54     15.14 o 
   6  14   2       29.04       43.17     25.81 o 
   7  14   2       16.39       24.68     29.30 o 
   2  15   2       17.53       17.18     21.41 o 
   3  15   2        0.02      -19.60     19.60 o 
   4  15   2       12.40        0.47     20.07 o 
   5  15   2        1.92       22.89     25.10 o 
   6  15   2       52.90      114.44     31.48 o 
  -6 -14   3       38.15       30.37     15.74 o 
  -5 -14   3       21.55       43.32     15.02 o 
  -4 -14   3        0.04       22.47     13.76 o 
  -3 -14   3       59.56       16.71     21.68 o 
  -2 -14   3      205.26      148.80     28.32 o 
  -1 -14   3       55.25       57.12     23.36 o 
  -7 -13   3        9.24       28.10     14.43 o 
  -6 -13   3       11.76       58.82     17.55 o 
  -5 -13   3       30.97       33.01     17.82 o 
  -4 -13   3        2.67        9.41     14.63 o 
  -3 -13   3       10.74        3.48     10.21 o 
  -2 -13   3       16.89       31.08     19.93 o 
  -1 -13   3       38.12       37.03     18.16 o 
   0 -13   3       81.16       66.64     13.30 o 
   1 -13   3      186.60      185.71     17.96 o 
  -8 -12   3       65.12       83.98     19.43 o 
  -7 -12   3       28.37       65.97     13.71 o 
  -6 -12   3       10.77       19.55     11.53 o 
  -5 -12   3      387.43      389.62     25.69 o 
  -4 -12   3      526.23      580.83     30.09 o 
  -3 -12   3      278.37      253.62     17.04 o 
  -2 -12   3      207.10      211.99     19.60 o 
  -1 -12   3      342.66      359.80     28.96 o 
   0 -12   3      936.92      899.99     29.74 o 
   1 -12   3        0.47       -5.57     10.90 o 
   2 -12   3      113.09      140.21     16.82 o 
   3 -12   3        2.40       29.40     17.65 o 
  -9 -11   3       67.43       98.89     18.76 o 
  -8 -11   3       20.53       21.88     11.10 o 
  -7 -11   3        3.62       28.43     14.77 o 
  -6 -11   3        0.92       -0.06      9.06 o 
  -5 -11   3       86.29       82.29     21.51 o 
  -4 -11   3       32.11       31.52     11.36 o 
  -3 -11   3      231.38      257.55     16.03 o 
  -2 -11   3       72.16       79.10     11.09 o 
  -1 -11   3       34.32       12.88     12.05 o 
   0 -11   3      114.17       92.87     12.52 o 
   1 -11   3       13.41       10.47     10.01 o 
   2 -11   3        3.99        6.82     19.73 o 
   3 -11   3        1.01        4.83     15.77 o 
   4 -11   3        2.49       25.24     20.27 o 
  -9 -10   3        2.13       30.47     24.10 o 
  -8 -10   3        0.21        1.39     26.95 o 
  -7 -10   3        8.73       22.18      9.66 o 
  -6 -10   3      255.26      255.80     19.34 o 
  -5 -10   3        2.43        5.21      9.06 o 
  -4 -10   3      108.61      143.01     15.83 o 
  -3 -10   3      151.03      177.96     13.01 o 
  -2 -10   3        4.80       10.22      3.79 o 
  -1 -10   3      114.09      119.68      8.97 o 
   0 -10   3      364.83      345.19     18.40 o 
   1 -10   3       23.09       59.35     11.28 o 
   2 -10   3      456.25      466.11     20.22 o 
   3 -10   3       80.55      100.30     13.81 o 
   4 -10   3      183.63      251.26     22.58 o 
   5 -10   3       10.20       30.17     15.08 o 
 -10  -9   3       38.09       51.48     18.22 o 
  -9  -9   3      396.80      451.86     58.96 o 
  -8  -9   3        5.12       14.25     15.84 o 
  -7  -9   3        1.15        7.77      8.55 o 
  -6  -9   3      192.62      171.78     19.20 o 
  -5  -9   3        1.46       17.82      8.76 o 
  -4  -9   3       71.62       72.30     23.76 o 
  -3  -9   3      418.37      441.52     22.39 o 
  -2  -9   3       37.63       22.43      5.61 o 
  -1  -9   3      132.59      160.45      8.71 o 
   0  -9   3      214.21      210.00      9.99 o 
   1  -9   3      489.98      505.32     34.42 o 
   2  -9   3      508.93      518.77     24.65 o 
   3  -9   3      726.47      667.71     21.39 o 
   4  -9   3        1.49       -1.14      8.65 o 
   5  -9   3        6.24       19.41     10.62 o 
   6  -9   3      168.04      154.29     23.43 o 
 -10  -8   3        5.07       11.68     12.18 o 
  -9  -8   3       25.91       38.29      9.76 o 
  -8  -8   3       11.23       20.05     14.80 o 
  -7  -8   3      166.75      167.59     14.67 o 
  -6  -8   3        3.08       -0.91      7.18 o 
  -5  -8   3       50.40       71.95     21.58 o 
  -4  -8   3      658.39      668.55     21.86 o 
  -3  -8   3      205.74      237.86     14.50 o 
  -2  -8   3       59.85       76.09      7.43 o 
  -1  -8   3      103.42      102.33      7.13 o 
   0  -8   3       55.33       58.11      5.83 o 
   1  -8   3       81.74       90.16      7.53 o 
   2  -8   3       13.81       14.66      9.10 o 
   3  -8   3      618.24      600.21     17.48 o 
   4  -8   3      278.67      261.25     17.02 o 
   5  -8   3        9.91        9.73     12.15 o 
   6  -8   3        5.47        7.95     13.26 o 
 -10  -7   3       20.35       84.84     30.94 o 
  -9  -7   3       54.06       52.63     25.30 o 
  -8  -7   3        0.77        5.11      7.20 o 
  -7  -7   3       14.27        5.57      7.38 o 
  -6  -7   3      107.73       81.33      9.01 o 
  -5  -7   3      190.53      161.90     10.13 o 
  -4  -7   3      334.62      332.60     15.00 o 
  -3  -7   3      246.48      231.59     12.01 o 
  -2  -7   3        3.05       14.01      5.25 o 
  -1  -7   3      358.78      376.73      9.12 o 
   0  -7   3      563.29      516.38     11.05 o 
   1  -7   3      231.86      231.89      8.90 o 
   2  -7   3       73.52       86.20      7.38 o 
   3  -7   3      905.00      911.61     20.03 o 
   4  -7   3        0.25        3.92      7.09 o 
   5  -7   3      270.69      304.37     24.05 o 
   6  -7   3      215.29      224.25     23.26 o 
   7  -7   3       73.36       75.47     18.40 o 
 -10  -6   3       85.70      144.51     33.83 o 
  -9  -6   3       13.57       62.35     25.44 o 
  -8  -6   3      222.68      253.51     37.52 o 
  -7  -6   3      295.76      277.23     13.88 o 
  -6  -6   3      650.81      608.77     15.98 o 
  -5  -6   3     1029.81     1009.89     20.66 o 
  -4  -6   3      107.23      136.88     10.00 o 
  -3  -6   3     3832.24     3748.67     53.04 o 
  -2  -6   3       49.42       72.75      5.21 o 
  -1  -6   3      291.48      344.93      7.12 o 
   0  -6   3      142.15      178.99      5.97 o 
   1  -6   3       64.06       79.86      5.12 o 
   2  -6   3        1.14        4.49      4.77 o 
   3  -6   3     2415.08     2418.88     33.15 o 
   4  -6   3      200.70      218.70     13.70 o 
   5  -6   3      332.74      359.86     23.84 o 
   6  -6   3       59.73       32.00     12.49 o 
   7  -6   3      375.01      362.98     27.96 o 
   8  -6   3      119.50      108.13     20.33 o 
  -9  -5   3      134.64      174.78     33.29 o 
  -8  -5   3       99.23       92.02     26.71 o 
  -7  -5   3       39.38       47.45      8.09 o 
  -6  -5   3      427.02      458.36     12.81 o 
  -5  -5   3      227.58      224.49      9.89 o 
  -4  -5   3      124.39      161.39      9.08 o 
  -3  -5   3      470.85      504.02     11.04 o 
  -2  -5   3       44.94       57.87      3.60 o 
  -1  -5   3       12.25       17.37      2.69 o 
   0  -5   3        2.36        8.14      2.46 o 
   1  -5   3        0.58        5.76      2.56 o 
   2  -5   3     1941.55     1883.96     18.54 o 
   3  -5   3      179.91      218.14      8.86 o 
   4  -5   3      538.32      523.30     18.34 o 
   5  -5   3       56.16       58.11     12.30 o 
   6  -5   3       58.52       76.47     14.60 o 
   7  -5   3      114.19       96.05     17.10 o 
   8  -5   3      218.79      242.78     23.75 o 
  -9  -4   3       96.22      139.49     27.32 o 
  -8  -4   3        2.27       10.81     11.22 o 
  -7  -4   3      305.04      281.75     14.11 o 
  -6  -4   3      254.89      281.73     22.41 o 
  -5  -4   3      518.54      489.19      9.29 o 
  -4  -4   3      107.59      110.85      4.87 o 
  -3  -4   3     8595.16     8760.50     73.26 o 
  -2  -4   3      884.87      784.91     12.07 o 
  -1  -4   3     1851.11     1767.66     16.19 o 
   0  -4   3       69.45       63.92      3.32 o 
   1  -4   3        9.66       15.61      2.80 o 
   2  -4   3       68.51       77.52      4.47 o 
   3  -4   3     2593.92     2726.97     28.78 o 
   4  -4   3     2625.22     2544.21     40.55 o 
   5  -4   3     1678.59     1578.45     42.29 o 
   6  -4   3      438.35      414.34     36.08 o 
   7  -4   3      394.76      373.03     24.67 o 
   8  -4   3       88.24       99.29     17.11 o 
   9  -4   3      402.92      417.78     45.24 o 
 -10  -3   3       25.88       75.58     24.50 o 
  -9  -3   3       57.85       58.06     21.88 o 
  -8  -3   3      359.23      386.23     45.88 o 
  -7  -3   3        4.54        5.85      5.72 o 
  -6  -3   3       70.04       67.81      9.19 o 
  -5  -3   3      951.13      951.95     25.34 o 
  -4  -3   3     5594.47     5444.26     64.39 o 
  -3  -3   3       56.22       71.04      4.06 o 
  -2  -3   3     1965.76     1969.90     20.13 o 
  -1  -3   3      601.58      601.91      8.61 o 
   0  -3   3       39.58       43.75      2.74 o 
   1  -3   3     2058.79     2165.52     18.89 o 
   2  -3   3     1135.45     1089.11     11.56 o 
   3  -3   3      835.09      868.38     19.74 o 
   4  -3   3      161.66      182.73      8.52 o 
   5  -3   3        0.01       -5.74      5.74 o 
   6  -3   3      710.79      726.84     28.88 o 
   7  -3   3       27.88       36.98     15.30 o 
   8  -3   3        2.40       -2.70      8.95 o 
   9  -3   3        8.36       25.31     12.51 o 
 -10  -2   3       30.78       36.98     23.22 o 
  -9  -2   3        2.35       -4.70     14.56 o 
  -8  -2   3       32.44       49.60     19.06 o 
  -7  -2   3      296.01      308.80     14.78 o 
  -6  -2   3     1038.08     1077.12     30.65 o 
  -5  -2   3      169.32      156.55     10.30 o 
  -4  -2   3      291.65      308.57     16.44 o 
  -3  -2   3     4858.99     4779.13     51.56 o 
  -2  -2   3      528.06      561.43      8.61 o 
  -1  -2   3      210.09      178.39      5.33 o 
   0  -2   3     1104.08     1146.52     11.69 o 
   1  -2   3      113.34      122.92      4.41 o 
   2  -2   3     1941.56     1971.27     17.14 o 
   3  -2   3     1571.13     1585.20     18.69 o 
   4  -2   3      890.14      889.21     13.66 o 
   5  -2   3      170.48      145.15     12.72 o 
   6  -2   3      187.63      174.44     34.53 o 
   7  -2   3       32.15       29.13     10.07 o 
   8  -2   3       13.80        9.92      9.24 o 
   9  -2   3       24.52       29.04     12.48 o 
 -10  -1   3      167.42      181.83     33.09 o 
  -9  -1   3      238.66      262.43     14.90 o 
  -8  -1   3       16.33       17.63      9.77 o 
  -7  -1   3        1.02        2.66      3.79 o 
  -6  -1   3       38.33      105.79     15.14 o 
  -5  -1   3     1051.90      993.80     22.53 o 
  -4  -1   3     7983.36     8208.54    110.47 o 
  -3  -1   3        7.82       52.01      5.35 o 
  -2  -1   3     9972.15    10323.87     89.99 o 
  -1  -1   3     3352.59     3148.91     31.86 o 
   0  -1   3    18021.29    17927.43    119.70 o 
   1  -1   3     8239.82     8209.43     52.98 o 
   2  -1   3       89.51       96.72      3.57 o 
   3  -1   3     1801.81     1971.63     29.81 o 
   4  -1   3       14.81       24.19      3.42 o 
   5  -1   3     1449.46     1500.45     18.76 o 
   6  -1   3        0.20       -7.05      7.05 o 
   7  -1   3       10.03       13.15     12.85 o 
   8  -1   3       61.88       55.51     11.86 o 
   9  -1   3      154.05      130.46     16.43 o 
  10  -1   3       21.78       53.63     14.12 o 
 -10   0   3      100.04      112.87     13.92 o 
  -9   0   3      344.29      377.18     44.53 o 
  -8   0   3      439.31      490.79     19.96 o 
  -7   0   3       86.63       98.19     10.03 o 
  -6   0   3      116.37      102.18      5.83 o 
  -5   0   3      524.47      551.51     10.50 o 
  -4   0   3      383.59      396.73      7.10 o 
  -3   0   3      585.81      508.36      7.54 o 
  -2   0   3     2152.13     1931.80     20.61 o 
  -1   0   3     3040.31     2959.27     37.65 o 
   0   0   3     3589.21     3558.28     30.82 o 
   1   0   3      591.35      665.82      8.82 o 
   2   0   3     5407.27     5218.94    159.08 o 
   3   0   3     1724.42     1833.13     27.60 o 
   4   0   3     2251.17     2345.69     22.73 o 
   5   0   3      480.52      479.95     11.02 o 
   6   0   3      259.30      268.16     12.72 o 
   7   0   3      118.76      111.60     12.22 o 
   8   0   3      207.66      222.03     17.16 o 
   9   0   3       67.67       51.99     12.22 o 
  10   0   3       24.79       24.35     11.50 o 
 -10   1   3      238.10      200.82     17.55 o 
  -9   1   3        3.87        1.21      8.45 o 
  -8   1   3      121.23      107.96     17.95 o 
  -7   1   3      134.77      148.96     17.01 o 
  -6   1   3      115.99      114.81      8.85 o 
  -5   1   3      397.11      366.60      9.34 o 
  -4   1   3       17.28       13.09      2.91 o 
  -3   1   3       29.92       40.26      3.17 o 
  -2   1   3     1407.69     1347.70     16.39 o 
  -1   1   3     2155.72     2091.38     38.86 o 
   0   1   3     2715.74     2720.08     22.86 o 
   1   1   3     6213.43     5954.67     52.04 o 
   2   1   3     2409.51     2293.05     20.13 o 
   3   1   3        0.11        3.73      1.52 o 
   4   1   3      140.49      158.55      5.01 o 
   5   1   3       50.65       40.30      3.68 o 
   6   1   3      810.90      831.38     20.96 o 
   7   1   3     1300.58     1315.31     28.89 o 
   8   1   3      312.69      349.35     23.49 o 
   9   1   3       17.02       24.56      9.54 o 
  10   1   3        2.97       13.27     10.65 o 
  -9   2   3       77.23      110.47     33.09 o 
  -8   2   3      427.73      468.87     23.36 o 
  -7   2   3      355.54      297.76     37.05 o 
  -6   2   3       11.19       27.51      7.58 o 
  -5   2   3      373.59      394.89     14.69 o 
  -4   2   3       11.38       14.20      3.65 o 
  -3   2   3      658.80      729.64     14.28 o 
  -2   2   3     1216.31     1431.26     22.14 o 
  -1   2   3     3141.23     3070.53     44.17 o 
   0   2   3     1316.18     1298.61     12.03 o 
   1   2   3      417.71      441.47      6.25 o 
   2   2   3     3808.84     3605.36     27.58 o 
   3   2   3      163.27      121.43      3.74 o 
   4   2   3      784.96      687.36      9.21 o 
   5   2   3      142.84      160.05      8.80 o 
   6   2   3      173.79      180.77      8.42 o 
   7   2   3      533.58      506.50     17.43 o 
   8   2   3        2.58       -3.48      6.82 o 
   9   2   3        0.71        1.97      8.04 o 
  10   2   3       59.00       46.79     12.19 o 
  -9   3   3       93.80       74.06     14.87 o 
  -8   3   3        2.04        4.70      9.59 o 
  -7   3   3      599.27      648.49     26.87 o 
  -6   3   3        7.83        4.05      7.34 o 
  -5   3   3      321.03      279.22     19.06 o 
  -4   3   3       19.04       16.96      8.69 o 
  -3   3   3       13.77       20.37      4.84 o 
  -2   3   3     5158.20     5258.76     95.58 o 
  -1   3   3        0.30       29.61      3.28 o 
   0   3   3      295.78      241.35      5.73 o 
   1   3   3     6197.49     6214.79     37.27 o 
   2   3   3       70.63       84.66      3.57 o 
   3   3   3      338.15      364.82      6.91 o 
   4   3   3        2.35       16.19      2.37 o 
   5   3   3      378.42      358.54      7.37 o 
   6   3   3        0.14        1.62      3.48 o 
   7   3   3      592.26      592.03     56.80 o 
   8   3   3       30.74       43.11      9.06 o 
   9   3   3        4.78       18.91      8.56 o 
  10   3   3        2.17       -0.43      9.03 o 
  11   3   3       86.20       55.91     18.73 o 
  -9   4   3       45.84       42.94     26.61 o 
  -8   4   3      135.85      127.12     17.58 o 
  -7   4   3        0.12        5.74     14.53 o 
  -6   4   3       72.05       77.95     17.42 o 
  -5   4   3        0.37        2.06      7.92 o 
  -4   4   3      302.18      350.39     24.03 o 
  -3   4   3      296.70      294.58     28.29 o 
  -2   4   3     2158.72     2375.76     33.05 o 
  -1   4   3      372.93      356.99      9.18 o 
   0   4   3       45.31       31.10      3.06 o 
   1   4   3      846.76      868.50      9.73 o 
   2   4   3     1242.23     1270.64     12.81 o 
   3   4   3        2.94        7.76      2.27 o 
   4   4   3      589.92      584.64     12.32 o 
   5   4   3        5.57        2.77      2.33 o 
   6   4   3        7.10        6.78      3.46 o 
   7   4   3      316.62      280.39     13.24 o 
   8   4   3      230.81      239.14     24.95 o 
   9   4   3        0.05        8.63      9.85 o 
  10   4   3       61.77       53.44     11.54 o 
  11   4   3        8.32        5.64     11.28 o 
  -8   5   3        0.27      -10.18     10.18 o 
  -7   5   3       19.60       24.60     12.24 o 
  -6   5   3       12.37       12.35     10.07 o 
  -5   5   3      831.74      864.52     46.04 o 
  -4   5   3      106.93      100.55     20.74 o 
  -3   5   3       25.18       26.95     12.00 o 
  -2   5   3        2.48       24.70      4.49 o 
  -1   5   3      536.09      591.95      9.94 o 
   0   5   3      502.86      588.73      9.95 o 
   1   5   3     2026.27     1932.76     19.84 o 
   2   5   3      445.29      441.97      7.70 o 
   3   5   3      710.36      700.26     13.28 o 
   4   5   3       34.27       36.32      3.07 o 
   5   5   3      381.46      375.33      8.94 o 
   6   5   3      454.61      477.80     11.23 o 
   7   5   3       60.84       54.78      6.40 o 
   8   5   3      122.89      154.83     15.26 o 
   9   5   3       42.20       52.27     19.58 o 
  10   5   3       13.17        9.93     10.94 o 
  11   5   3      123.94      117.80     17.38 o 
  -8   6   3      360.69      355.94     67.05 o 
  -7   6   3       89.58       76.54     16.05 o 
  -6   6   3       26.71       25.92     11.40 o 
  -5   6   3      429.75      445.57     24.74 o 
  -4   6   3       55.56       45.15     16.88 o 
  -3   6   3       59.94       69.13     12.78 o 
  -2   6   3       59.79       44.86      6.46 o 
  -1   6   3      864.58      834.20     12.97 o 
   0   6   3        0.45       -0.38      2.51 o 
   1   6   3     1434.41     1572.22     19.06 o 
   2   6   3       78.83       74.88      4.58 o 
   3   6   3      533.92      540.14     10.65 o 
   4   6   3      172.26      189.49      6.71 o 
   5   6   3       92.73       81.24      7.04 o 
   6   6   3       33.14       26.27      4.58 o 
   7   6   3     3269.17     3110.37     43.29 o 
   8   6   3      144.22      158.65     22.69 o 
   9   6   3       12.13       19.06     20.77 o 
  10   6   3       24.97       35.70     28.12 o 
  11   6   3        2.80        9.06     12.15 o 
  -7   7   3       71.95       60.16     15.91 o 
  -6   7   3        2.98       15.80     13.73 o 
  -5   7   3      105.38      106.93     16.40 o 
  -4   7   3       11.67       20.18      9.92 o 
  -3   7   3       19.26       22.48      7.48 o 
  -2   7   3      565.11      538.85     14.48 o 
  -1   7   3       91.19       90.99      6.76 o 
   0   7   3        4.67        7.10      3.51 o 
   1   7   3       57.02       74.51      5.10 o 
   2   7   3        9.68       13.90      4.29 o 
   3   7   3       83.57      102.58      6.36 o 
   4   7   3        1.45        5.25      4.38 o 
   5   7   3     1089.59     1067.40     22.31 o 
   6   7   3     1128.38     1118.56     23.72 o 
   7   7   3      450.60      444.29     17.57 o 
   8   7   3       23.03       34.41      9.53 o 
   9   7   3      109.34      108.40     16.61 o 
  10   7   3      178.75      246.73     40.94 o 
  11   7   3       21.78       15.91     11.68 o 
  -7   8   3        7.50       -4.25     12.84 o 
  -6   8   3      112.59       75.48     28.39 o 
  -5   8   3      344.46      349.71     25.54 o 
  -4   8   3      702.70      616.82     29.82 o 
  -3   8   3     1081.67     1123.18     28.80 o 
  -2   8   3       49.78       52.58      7.19 o 
  -1   8   3      355.04      375.20     13.23 o 
   0   8   3      423.40      441.52     11.02 o 
   1   8   3     1223.90     1341.47     17.10 o 
   2   8   3       53.69       41.69      5.34 o 
   3   8   3      568.47      528.69     13.34 o 
   4   8   3     1308.48     1245.29     24.96 o 
   5   8   3      100.66      111.43      9.39 o 
   6   8   3       16.67       17.05      6.36 o 
   7   8   3      807.42      824.83     24.82 o 
   8   8   3       79.55       72.52     11.87 o 
   9   8   3       56.16       66.31     14.70 o 
  10   8   3      115.18      116.09     17.82 o 
  -6   9   3        1.00       -6.79     13.43 o 
  -5   9   3      107.03      153.58     21.85 o 
  -4   9   3       11.80       20.05     11.48 o 
  -3   9   3      118.39      115.18     12.68 o 
  -2   9   3       25.68       10.72      5.69 o 
  -1   9   3      182.53      185.57     10.46 o 
   0   9   3      827.74      757.24     17.90 o 
   1   9   3       12.59       26.82      6.61 o 
   2   9   3        2.28        5.57      4.90 o 
   3   9   3      285.88      306.37      8.10 o 
   4   9   3      516.23      502.29     16.92 o 
   5   9   3       31.54       30.21      7.13 o 
   6   9   3       98.34       87.60     12.62 o 
   7   9   3       18.86       20.94     16.85 o 
   8   9   3        7.71       19.62      9.53 o 
   9   9   3        0.06        8.86      8.99 o 
  10   9   3       12.33       27.72     20.04 o 
  -5  10   3       50.51       70.23     18.44 o 
  -4  10   3        0.51        9.03     10.39 o 
  -3  10   3       55.74       64.80     11.66 o 
  -2  10   3       32.36       34.06      7.80 o 
  -1  10   3      123.05      127.81     13.28 o 
   0  10   3      235.90      257.24     16.06 o 
   1  10   3      469.42      516.04     15.37 o 
   2  10   3       10.94        4.52      5.14 o 
   3  10   3       56.24       70.64      5.07 o 
   4  10   3     1095.30     1049.55     29.43 o 
   5  10   3      932.24      980.46     34.34 o 
   6  10   3      316.12      342.25     26.85 o 
   7  10   3       89.76       95.89     16.04 o 
   8  10   3        5.11       20.93     10.17 o 
   9  10   3      396.63      424.89     24.76 o 
  10  10   3        0.86       37.13     25.44 o 
  -4  11   3      198.73      296.40     32.75 o 
  -3  11   3        5.50       37.12     18.93 o 
  -2  11   3      216.38      235.28     26.34 o 
  -1  11   3        0.06        6.84      9.95 o 
   0  11   3      167.15      224.83     18.19 o 
   1  11   3        1.24        7.26      8.37 o 
   2  11   3      135.36      144.18      9.57 o 
   3  11   3      370.69      371.94     10.85 o 
   4  11   3      110.32      130.72     11.79 o 
   5  11   3       97.59       68.88     13.31 o 
   6  11   3      220.94      207.30     19.10 o 
   7  11   3      301.42      306.72     22.40 o 
   8  11   3        0.01       15.99      9.88 o 
   9  11   3       73.97       64.68     19.90 o 
  10  11   3      146.83      211.23     32.25 o 
  -3  12   3       17.21       21.88     19.87 o 
  -2  12   3        9.41       38.17     14.50 o 
  -1  12   3       41.90       19.23     16.98 o 
   0  12   3       94.46      100.36     28.66 o 
   1  12   3      218.10      216.39     50.51 o 
   2  12   3      369.96      378.24     18.08 o 
   3  12   3       88.36       83.81     11.21 o 
   4  12   3        8.25        1.99      7.16 o 
   5  12   3      114.80       84.51     16.55 o 
   6  12   3       85.23      108.55     16.19 o 
   7  12   3      680.03      618.09     32.86 o 
   8  12   3        4.92       17.44     11.28 o 
   9  12   3       10.38        9.10     12.92 o 
  -2  13   3       54.35       41.75     20.61 o 
  -1  13   3        3.12       -5.49     11.37 o 
   0  13   3      672.52      658.98     26.98 o 
   1  13   3      205.65      212.06     17.03 o 
   2  13   3       79.81       87.21     24.33 o 
   3  13   3       55.22      113.67     16.45 o 
   4  13   3      186.42      213.49     19.69 o 
   5  13   3      307.59      294.36     24.16 o 
   6  13   3       18.80       47.17     14.39 o 
   7  13   3        4.96       10.56     18.73 o 
   8  13   3      133.46      158.45     58.76 o 
  -1  14   3       52.26       52.60     19.10 o 
   0  14   3      243.34      275.71     20.47 o 
   1  14   3       84.97       83.16     13.74 o 
   2  14   3      266.37      253.57     16.96 o 
   3  14   3       30.78        8.19     18.59 o 
   4  14   3       39.15       64.21     17.80 o 
   5  14   3        2.31       11.47     17.79 o 
   6  14   3       45.84       37.95     14.64 o 
   7  14   3        2.83       12.26     19.33 o 
   1  15   3       58.64       41.32     12.55 o 
   2  15   3      382.66      379.96     36.18 o 
   3  15   3        0.36       13.16     20.34 o 
   4  15   3      139.93      105.45     25.51 o 
   5  15   3      128.80      155.41     22.10 o 
   6  15   3      359.56      391.51     30.46 o 
  -5 -14   4        2.01       11.56     13.89 o 
  -4 -14   4       20.99        3.70     13.97 o 
  -3 -14   4        8.51      -10.60     20.20 o 
  -2 -14   4        0.03       14.50     22.28 o 
  -1 -14   4        0.92       17.18     21.95 o 
  -7 -13   4       10.36       13.45     12.42 o 
  -6 -13   4       70.49       54.34     39.30 o 
  -5 -13   4        0.18       16.77     12.81 o 
  -4 -13   4        6.73       18.56     13.19 o 
  -3 -13   4       75.14       48.71     18.23 o 
  -2 -13   4       13.40       -0.94     18.66 o 
  -1 -13   4        0.68       -1.89     17.22 o 
   0 -13   4       39.10       31.95     12.85 o 
   1 -13   4        0.12       10.32     11.31 o 
  -8 -12   4        0.03       25.59     23.06 o 
  -7 -12   4        0.17       18.67     11.32 o 
  -6 -12   4      218.71      235.13     21.64 o 
  -5 -12   4        1.81       20.03     22.75 o 
  -4 -12   4       66.40       68.07     15.02 o 
  -3 -12   4        3.37        0.77     13.12 o 
  -2 -12   4       19.07      -15.71     15.71 o 
  -1 -12   4       24.91       46.80     10.36 o 
   0 -12   4       85.89       90.70     13.51 o 
   1 -12   4        7.18        3.56     12.82 o 
   2 -12   4      281.19      305.30     25.67 o 
  -9 -11   4       67.64       76.45     13.33 o 
  -8 -11   4      176.61      150.36     17.45 o 
  -7 -11   4      132.52      128.74     25.61 o 
  -6 -11   4      231.55      242.73     20.39 o 
  -5 -11   4      212.47      232.95     20.24 o 
  -4 -11   4      457.52      457.24     26.03 o 
  -3 -11   4       77.17       66.18     10.93 o 
  -2 -11   4      152.35      133.09     24.19 o 
  -1 -11   4       64.77       71.25     10.36 o 
   0 -11   4        6.72        8.57     11.41 o 
   1 -11   4      204.46      240.79     18.06 o 
   2 -11   4        0.08       15.87     15.27 o 
   3 -11   4      152.29      184.91     40.57 o 
   4 -11   4       69.58       67.86     21.61 o 
  -9 -10   4        1.14       16.14     17.75 o 
  -8 -10   4        0.31        8.04     10.24 o 
  -7 -10   4       50.66       74.29     12.52 o 
  -6 -10   4        0.14        1.07      8.28 o 
  -5 -10   4       16.60       26.51     14.67 o 
  -4 -10   4      216.49      203.72     18.37 o 
  -3 -10   4      286.65      303.92     21.31 o 
  -2 -10   4        0.43        3.72      7.12 o 
  -1 -10   4       32.18       44.46      6.94 o 
   0 -10   4      378.30      369.90     18.84 o 
   1 -10   4       10.76        5.05     15.27 o 
   2 -10   4       63.65       75.39     25.61 o 
   3 -10   4       33.90       35.99     12.26 o 
   4 -10   4        7.74       19.20     13.10 o 
   5 -10   4        4.31        6.35     13.51 o 
 -10  -9   4        1.07       21.31     21.08 o 
  -9  -9   4        0.02       18.01     14.63 o 
  -8  -9   4       11.49       13.17      9.05 o 
  -7  -9   4      170.37      146.39     15.28 o 
  -6  -9   4      322.68      300.54     19.39 o 
  -5  -9   4       79.23       88.49     12.87 o 
  -4  -9   4      454.94      453.99     22.93 o 
  -3  -9   4      834.04      866.25     31.02 o 
  -2  -9   4      103.22      110.55     10.54 o 
  -1  -9   4       20.55       25.84      6.77 o 
   0  -9   4      305.43      272.32     11.28 o 
   1  -9   4        0.08       -7.30      7.30 o 
   2  -9   4        0.24        1.50      6.27 o 
   3  -9   4        1.65       16.92      8.51 o 
   4  -9   4        6.62       18.60     11.83 o 
   5  -9   4       25.25       20.89     11.13 o 
 -10  -8   4       75.97      113.50     35.30 o 
  -9  -8   4       67.38      112.16     33.09 o 
  -8  -8   4        4.46       57.12     25.77 o 
  -7  -8   4       90.91      107.82     13.59 o 
  -6  -8   4       10.64        6.40      8.15 o 
  -5  -8   4      829.82      814.90     38.83 o 
  -4  -8   4       26.91       36.03      9.81 o 
  -3  -8   4      162.05      160.22     13.13 o 
  -2  -8   4      103.57      114.72      9.38 o 
  -1  -8   4      353.93      317.92     10.80 o 
   0  -8   4      179.99      187.34      8.31 o 
   1  -8   4      132.26      134.68      9.33 o 
   2  -8   4      489.28      461.61     17.30 o 
   3  -8   4      276.22      257.30     12.84 o 
   4  -8   4        1.20       -0.76      7.51 o 
   5  -8   4      245.47      275.52     18.73 o 
   6  -8   4      183.60      271.12     26.57 o 
 -10  -7   4       14.86       54.90     28.12 o 
  -9  -7   4      148.16      198.20     37.65 o 
  -8  -7   4      156.10      165.64     13.25 o 
  -7  -7   4       42.83       42.19     13.73 o 
  -6  -7   4      644.35      646.32     20.02 o 
  -5  -7   4       46.47       36.58      8.10 o 
  -4  -7   4     1400.68     1385.46     47.05 o 
  -3  -7   4      108.18      120.95     13.51 o 
  -2  -7   4        0.52       -3.33      4.86 o 
  -1  -7   4      655.57      638.08     11.89 o 
   0  -7   4      473.22      473.63     10.29 o 
   1  -7   4      598.14      619.91     13.24 o 
   2  -7   4     2444.67     2484.55     31.64 o 
   3  -7   4        0.24        4.29      6.04 o 
   4  -7   4       74.26       71.72     10.30 o 
   5  -7   4       85.03       78.48     15.81 o 
   6  -7   4        2.16        7.42     12.65 o 
   7  -7   4       74.89      105.49     19.77 o 
 -10  -6   4        1.98        1.01     22.82 o 
  -9  -6   4       42.89       77.52     27.99 o 
  -8  -6   4        8.81        9.66      6.78 o 
  -7  -6   4       20.42       14.15      7.04 o 
  -6  -6   4        8.00       16.75      5.28 o 
  -5  -6   4      308.63      326.02     21.98 o 
  -4  -6   4      777.07      739.75     20.24 o 
  -3  -6   4     1669.90     1700.88     34.63 o 
  -2  -6   4      483.60      481.47     10.39 o 
  -1  -6   4     4680.83     4535.67     34.23 o 
   0  -6   4     1561.39     1606.68     17.26 o 
   1  -6   4     1125.22     1103.99     15.34 o 
   2  -6   4      125.25      148.40      8.98 o 
   3  -6   4     1576.88     1574.28     26.13 o 
   4  -6   4        9.81        9.09      7.01 o 
   5  -6   4      129.39      130.05     17.04 o 
   6  -6   4        3.80       14.30     15.07 o 
   7  -6   4      102.58      112.28     19.66 o 
   8  -6   4        1.31       15.03     18.32 o 
  -9  -5   4        1.62       56.85     24.97 o 
  -8  -5   4      123.41      167.26     31.28 o 
  -7  -5   4      111.91       82.93     10.88 o 
  -6  -5   4      154.14      156.69     12.62 o 
  -5  -5   4        1.28        1.58      3.33 o 
  -4  -5   4     1681.40     1604.84     25.26 o 
  -3  -5   4     5061.61     5075.65     62.61 o 
  -2  -5   4     1044.92      973.55     15.44 o 
  -1  -5   4       96.88       83.11      4.00 o 
   0  -5   4      338.06      307.56      6.84 o 
   1  -5   4     1710.91     1676.43     19.62 o 
   2  -5   4       38.08       59.57      4.72 o 
   3  -5   4      354.60      373.45     14.83 o 
   4  -5   4      342.20      349.12     15.67 o 
   5  -5   4        7.97        4.54      8.74 o 
   6  -5   4      186.96      185.50     25.14 o 
   7  -5   4      125.32      112.51     18.22 o 
   8  -5   4      248.82      268.44     48.53 o 
  -9  -4   4      242.24      260.66     24.94 o 
  -8  -4   4        0.11       19.42     11.84 o 
  -7  -4   4      155.85      150.83     15.58 o 
  -6  -4   4     2238.60     2200.39     42.66 o 
  -5  -4   4       31.22       24.79      3.40 o 
  -4  -4   4       19.23       28.47      3.96 o 
  -3  -4   4      723.47      749.21     12.83 o 
  -2  -4   4       49.14       51.50      3.99 o 
  -1  -4   4      680.52      687.02      9.09 o 
   0  -4   4       76.64       77.63      3.68 o 
   1  -4   4     1612.93     1591.20     16.66 o 
   2  -4   4      546.18      554.08      9.62 o 
   3  -4   4      486.08      517.29     10.62 o 
   4  -4   4       29.11       41.92      7.33 o 
   5  -4   4       95.70       72.46     12.47 o 
   6  -4   4      129.83      138.55     21.01 o 
   7  -4   4      550.16      542.63     40.37 o 
   8  -4   4        7.14       -1.28     11.04 o 
   9  -4   4        0.28        7.79     14.06 o 
 -10  -3   4       29.56       20.40     19.87 o 
  -9  -3   4      231.50      243.31     33.43 o 
  -8  -3   4       19.88       16.31      7.97 o 
  -7  -3   4       23.58       18.83      7.85 o 
  -6  -3   4     3767.90     3778.83     58.80 o 
  -5  -3   4      931.10      957.35     24.10 o 
  -4  -3   4     4470.21     4566.73     38.10 o 
  -3  -3   4      223.35      263.69     11.70 o 
  -2  -3   4     4323.21     4244.40     51.65 o 
  -1  -3   4      131.98      101.06      4.10 o 
   0  -3   4       63.39      103.63      4.22 o 
   1  -3   4       32.37       32.88      2.94 o 
   2  -3   4     1306.25     1178.29     13.24 o 
   3  -3   4     4006.65     4144.80     52.89 o 
   4  -3   4      175.16      178.39     12.48 o 
   5  -3   4      752.74      762.48     27.79 o 
   6  -3   4      672.14      728.44     29.17 o 
   7  -3   4      202.40      169.85     17.72 o 
   8  -3   4        0.99        1.70     15.20 o 
   9  -3   4       22.33       21.53     12.24 o 
 -10  -2   4        0.07       19.46     21.48 o 
  -9  -2   4       17.14       22.22     18.86 o 
  -8  -2   4      597.02      553.80     43.63 o 
  -7  -2   4      351.85      404.96     37.25 o 
  -6  -2   4      496.14      502.99     21.38 o 
  -5  -2   4      312.33      269.79     12.74 o 
  -4  -2   4     7416.77     7448.62     89.45 o 
  -3  -2   4       42.16       63.87      5.88 o 
  -2  -2   4      385.19      448.17      7.33 o 
  -1  -2   4       39.84       51.17      4.08 o 
   0  -2   4    16576.76    16118.28    143.49 o 
   1  -2   4      163.97      149.67      4.36 o 
   2  -2   4     1316.14     1351.33     12.64 o 
   3  -2   4     1770.64     1779.33     20.63 o 
   4  -2   4     4784.44     5179.48     55.20 o 
   5  -2   4      345.99      356.01     21.31 o 
   6  -2   4       68.48       55.40     17.95 o 
   7  -2   4       47.32       37.18     10.55 o 
   8  -2   4        6.93       11.00      9.92 o 
   9  -2   4       13.38       13.21     17.59 o 
 -10  -1   4       20.58       10.87     21.61 o 
  -9  -1   4      164.84      194.18     33.83 o 
  -8  -1   4      230.20      216.13     31.61 o 
  -7  -1   4      235.57      211.61     21.57 o 
  -6  -1   4      125.00      113.56     12.90 o 
  -5  -1   4       62.42       74.53      9.25 o 
  -4  -1   4     1510.21     1544.90     32.45 o 
  -3  -1   4     4292.58     4364.44     54.66 o 
  -2  -1   4     1123.13     1174.60     14.43 o 
  -1  -1   4      602.88      607.96     11.15 o 
   0  -1   4     2803.22     2715.02     21.85 o 
   1  -1   4     3230.22     3191.70     23.48 o 
   2  -1   4        9.05        4.46      1.68 o 
   3  -1   4       93.62       54.07      5.20 o 
   4  -1   4       45.47       60.47      5.26 o 
   5  -1   4       26.86       25.75      6.20 o 
   6  -1   4       22.38        9.49     11.81 o 
   7  -1   4      291.34      287.83     21.38 o 
   8  -1   4        7.19        4.51     12.58 o 
   9  -1   4       54.48       39.46     12.50 o 
  10  -1   4       50.23       61.24     14.52 o 
 -10   0   4      133.95      130.48     33.22 o 
  -9   0   4        0.66        5.18      7.11 o 
  -8   0   4       96.86      109.99     11.19 o 
  -7   0   4      205.01      234.72     11.53 o 
  -6   0   4     1128.79     1146.25     17.55 o 
  -5   0   4       17.63       20.83      3.27 o 
  -4   0   4       11.53       15.01      2.44 o 
  -3   0   4      917.21      907.61     11.70 o 
  -2   0   4     2925.03     2784.94     57.32 o 
  -1   0   4       85.07      127.91      7.05 o 
   0   0   4     3323.93     3214.67     29.16 o 
   1   0   4    12088.96    12059.50     82.54 o 
   2   0   4     3174.48     3132.46     32.18 o 
   3   0   4     1285.24     1313.77     23.03 o 
   4   0   4     4056.26     3930.73     51.91 o 
   5   0   4     1724.60     1734.79     31.31 o 
   6   0   4      172.96      194.80     11.57 o 
   7   0   4       53.83       53.03     10.09 o 
   8   0   4       20.60        8.22      8.67 o 
   9   0   4      266.19      293.10     27.79 o 
  10   0   4       46.41       66.81     14.58 o 
 -10   1   4       36.74       37.12     19.70 o 
  -9   1   4      946.20     1003.16     32.41 o 
  -8   1   4      306.53      276.37     17.17 o 
  -7   1   4      217.90      226.76     14.72 o 
  -6   1   4      299.75      305.67     14.63 o 
  -5   1   4      193.93      204.48     10.56 o 
  -4   1   4     1693.67     1728.34     26.72 o 
  -3   1   4     1265.33     1404.16     26.11 o 
  -2   1   4       21.46       14.01      2.40 o 
  -1   1   4      202.09      221.03     10.00 o 
   0   1   4        1.18       -0.38      2.02 o 
   1   1   4     7465.39     7121.66     50.39 o 
   2   1   4     1127.82     1194.33     11.96 o 
   3   1   4     1089.00     1106.33     14.34 o 
   4   1   4       72.74       82.81      6.26 o 
   5   1   4      254.81      265.75      7.31 o 
   6   1   4      186.92      193.94     11.35 o 
   7   1   4        1.20        8.99      6.19 o 
   8   1   4       16.06       15.93      8.73 o 
   9   1   4        4.69       18.50     10.00 o 
  10   1   4      108.87      142.64     17.07 o 
  -9   2   4       36.96       23.39     10.12 o 
  -8   2   4       96.41       95.97     15.77 o 
  -7   2   4       48.54       51.65     19.26 o 
  -6   2   4      556.89      532.39     24.83 o 
  -5   2   4      399.00      369.83     19.20 o 
  -4   2   4     1802.12     1928.38     26.03 o 
  -3   2   4     1022.78     1056.58     16.14 o 
  -2   2   4       37.79       39.06      6.18 o 
  -1   2   4      390.35      357.79     21.34 o 
   0   2   4      794.27      802.03      9.09 o 
   1   2   4      286.69      250.83      4.78 o 
   2   2   4     2393.76     2355.49     17.57 o 
   3   2   4     2108.88     2183.95     21.00 o 
   4   2   4      211.56      161.71      4.68 o 
   5   2   4        2.16        0.73      2.63 o 
   6   2   4      368.05      362.78     11.07 o 
   7   2   4        3.27        6.44      5.62 o 
   8   2   4       12.66        9.98      7.44 o 
   9   2   4      155.74      163.70     24.00 o 
  10   2   4       32.57       30.18     15.74 o 
  -9   3   4        6.18       19.34     11.96 o 
  -8   3   4       26.60       10.38     10.25 o 
  -7   3   4      165.01      137.23     22.18 o 
  -6   3   4        1.35        5.65      7.58 o 
  -5   3   4      516.59      487.02     24.23 o 
  -4   3   4        4.22       13.63      6.54 o 
  -3   3   4     2221.45     2428.27     30.94 o 
  -2   3   4      350.43      424.36      9.20 o 
  -1   3   4      361.84      412.49     12.98 o 
   0   3   4     1994.31     1941.50     17.39 o 
   1   3   4      851.51      895.06      8.61 o 
   2   3   4       25.93       43.44      3.24 o 
   3   3   4      142.72      116.01      4.42 o 
   4   3   4       91.27      116.04      4.70 o 
   5   3   4      110.50      110.14      4.93 o 
   6   3   4      836.67      813.19     14.69 o 
   7   3   4      805.00      812.08     28.51 o 
   8   3   4      102.25       96.69     10.34 o 
   9   3   4       19.86       28.34      9.43 o 
  10   3   4       75.34       78.30     17.75 o 
  11   3   4        0.01        6.34     10.54 o 
  -9   4   4        0.08        7.12     10.91 o 
  -8   4   4       31.93       20.79     11.29 o 
  -7   4   4      383.06      382.39     23.05 o 
  -6   4   4       72.17       64.79     11.70 o 
  -5   4   4      333.05      378.96     24.23 o 
  -4   4   4      236.98      252.37     18.86 o 
  -3   4   4     1433.57     1363.19     27.89 o 
  -2   4   4     1113.58     1142.85     19.44 o 
  -1   4   4      915.84      945.94     14.09 o 
   0   4   4      445.20      539.65      8.94 o 
   1   4   4       15.45       12.05      2.06 o 
   2   4   4       58.55       69.90      3.24 o 
   3   4   4      485.40      521.24      9.45 o 
   4   4   4       44.75       56.43      3.65 o 
   5   4   4      222.27      233.48      6.61 o 
   6   4   4      693.21      643.46     13.58 o 
   7   4   4      237.42      227.46     12.55 o 
   8   4   4        3.41       13.75      6.59 o 
   9   4   4        0.49       10.46     10.20 o 
  10   4   4       11.21       15.51      9.68 o 
  11   4   4        0.10        6.78     12.22 o 
  -8   5   4        0.13        9.37     11.88 o 
  -7   5   4        1.20        2.78     10.04 o 
  -6   5   4        2.71       12.91      9.51 o 
  -5   5   4      210.30      163.25     21.51 o 
  -4   5   4       56.88       85.17     14.23 o 
  -3   5   4      408.30      415.92     17.62 o 
  -2   5   4        0.24        0.80      5.15 o 
  -1   5   4      168.29      191.75      6.28 o 
   0   5   4       77.83       55.87      4.00 o 
   1   5   4      522.31      578.31      8.57 o 
   2   5   4       11.45       12.75      2.28 o 
   3   5   4     1435.59     1346.08     14.73 o 
   4   5   4     1118.39     1204.84     16.32 o 
   5   5   4      316.21      339.95      9.18 o 
   6   5   4      289.32      252.66      8.86 o 
   7   5   4     1070.06     1103.52     23.10 o 
   8   5   4      413.68      385.66     26.07 o 
   9   5   4       40.41       30.80     16.38 o 
  10   5   4        5.61        9.80     10.54 o 
  11   5   4       53.54       49.60     13.56 o 
  -8   6   4        0.97        2.26     12.09 o 
  -7   6   4        1.80       -6.14     10.38 o 
  -6   6   4      129.08      125.48     17.17 o 
  -5   6   4      845.39      810.34     32.00 o 
  -4   6   4       78.14       84.52     29.23 o 
  -3   6   4     1858.09     1850.11     39.39 o 
  -2   6   4      661.08      617.19     14.63 o 
  -1   6   4      652.15      668.81     11.71 o 
   0   6   4        8.81       12.85      3.26 o 
   1   6   4     3124.92     3196.69     35.92 o 
   2   6   4       90.75      115.95      4.67 o 
   3   6   4      999.95     1085.85     14.27 o 
   4   6   4      610.60      661.15     10.42 o 
   5   6   4      567.90      589.54     10.99 o 
   6   6   4     1144.95     1158.96     20.08 o 
   7   6   4      143.79      151.60     10.42 o 
   8   6   4        7.45       10.02      8.32 o 
   9   6   4      414.15      424.24     29.53 o 
  10   6   4        7.06       12.50     26.01 o 
  11   6   4       26.25       17.12     11.75 o 
  -7   7   4       87.32       75.14     16.89 o 
  -6   7   4       48.63       40.34     19.87 o 
  -5   7   4       30.85       36.31     25.04 o 
  -4   7   4      264.50      246.92     19.79 o 
  -3   7   4        2.58        4.96      6.23 o 
  -2   7   4       43.63       31.16      6.91 o 
  -1   7   4      284.54      257.83      9.85 o 
   0   7   4       51.92       45.86      5.02 o 
   1   7   4       33.73       34.84      4.25 o 
   2   7   4      527.76      539.60     11.32 o 
   3   7   4      548.45      547.51     12.69 o 
   4   7   4       93.77      111.65      6.87 o 
   5   7   4      511.03      529.87     16.25 o 
   6   7   4      478.05      489.54     22.69 o 
   7   7   4        1.83       -3.45      8.47 o 
   8   7   4       16.01       31.84     15.32 o 
   9   7   4        7.69       14.48      7.00 o 
  10   7   4        7.44       24.78     17.53 o 
  11   7   4       25.57       12.62     10.40 o 
  -7   8   4      111.46       88.78     19.45 o 
  -6   8   4      158.51      207.02     23.29 o 
  -5   8   4       29.92       29.74     16.31 o 
  -4   8   4       39.87       52.86     13.29 o 
  -3   8   4      107.05      101.87     11.23 o 
  -2   8   4      692.86      661.26     16.50 o 
  -1   8   4     1218.29     1177.51     24.52 o 
   0   8   4       11.04       10.08      4.23 o 
   1   8   4     1469.86     1443.54     19.95 o 
   2   8   4        8.57       23.90      4.20 o 
   3   8   4      899.69     1009.16     18.57 o 
   4   8   4      357.03      362.29     11.57 o 
   5   8   4       16.38        6.64      5.71 o 
   6   8   4      123.65      145.72     10.65 o 
   7   8   4       92.03      101.13     18.99 o 
   8   8   4       99.58       77.71     12.42 o 
   9   8   4      171.87      186.92     17.33 o 
  10   8   4      404.19      421.79     23.68 o 
  -6   9   4       30.25       43.10     16.68 o 
  -5   9   4       18.14       17.48     12.84 o 
  -4   9   4      327.28      328.49     25.33 o 
  -3   9   4      119.10      100.60     12.10 o 
  -2   9   4      134.54      162.26     12.03 o 
  -1   9   4       23.47       43.62      8.67 o 
   0   9   4      511.05      472.26     16.26 o 
   1   9   4     2519.18     2456.93     31.71 o 
   2   9   4      557.73      551.85     14.02 o 
   3   9   4      929.91      960.00     15.22 o 
   4   9   4      497.63      541.80     15.85 o 
   5   9   4      554.83      534.91     17.74 o 
   6   9   4      222.09      262.74     37.72 o 
   7   9   4       33.94       41.69     11.03 o 
   8   9   4       34.57       57.47     12.09 o 
   9   9   4        3.75        7.58     13.09 o 
  10   9   4       88.94      115.74     34.13 o 
  -5  10   4        1.32       34.91     15.95 o 
  -4  10   4       30.80       26.33     13.02 o 
  -3  10   4        0.91        1.76      8.82 o 
  -2  10   4       99.98      124.93     10.14 o 
  -1  10   4      334.58      324.37     18.17 o 
   0  10   4      500.34      475.34     20.56 o 
   1  10   4      636.36      562.51     16.19 o 
   2  10   4       38.49       53.32      8.23 o 
   3  10   4      596.42      596.55     13.06 o 
   4  10   4      568.07      559.04     17.08 o 
   5  10   4      875.36      830.00     31.71 o 
   6  10   4       42.61       27.96     10.44 o 
   7  10   4        3.66       15.52      9.56 o 
   8  10   4       13.79       42.79     10.71 o 
   9  10   4        0.32       25.53     18.63 o 
  10  10   4       25.14       60.16     14.36 o 
  -4  11   4       19.98       30.87     15.21 o 
  -3  11   4       45.06       79.74     21.75 o 
  -2  11   4      251.58      247.72     18.59 o 
  -1  11   4       44.72       21.11     10.34 o 
   0  11   4      567.02      475.82     21.94 o 
   1  11   4      270.98      254.63     26.11 o 
   2  11   4      516.00      523.15     15.83 o 
   3  11   4        7.66       18.29      4.77 o 
   4  11   4        0.96        8.26      6.91 o 
   5  11   4      748.20      754.00     32.06 o 
   6  11   4      210.16      170.14     18.17 o 
   7  11   4      963.97     1027.03     49.67 o 
   8  11   4      134.53      133.32     16.65 o 
   9  11   4       18.95       45.95     12.34 o 
  10  11   4        5.42       35.94     26.88 o 
  -3  12   4       43.54       40.54     20.74 o 
  -2  12   4       11.37       25.64     18.73 o 
  -1  12   4      186.42      185.41     16.72 o 
   0  12   4       71.37      109.12     14.03 o 
   1  12   4      193.42      194.08     15.69 o 
   2  12   4       49.88       59.64     10.64 o 
   3  12   4      223.01      158.62     23.32 o 
   4  12   4      195.94      205.98     15.10 o 
   5  12   4       89.19       55.82     13.80 o 
   6  12   4        1.39       10.83     10.94 o 
   7  12   4        2.51       26.17     20.94 o 
   8  12   4      226.18      204.55     25.44 o 
   9  12   4       19.66       35.53     11.64 o 
  -2  13   4        6.65       -2.62     17.12 o 
  -1  13   4       62.94       83.90     14.78 o 
   0  13   4      287.61      242.15     18.75 o 
   1  13   4      158.11      145.93     17.79 o 
   2  13   4      237.05      238.51     15.98 o 
   3  13   4       57.45       70.31     14.79 o 
   4  13   4       15.10       17.59      9.38 o 
   5  13   4        3.13        3.04     14.87 o 
   6  13   4      145.98      104.19     17.34 o 
   7  13   4      140.45      153.99     19.56 o 
   8  13   4       20.53       38.21     12.86 o 
  -1  14   4        2.39       23.09     12.22 o 
   0  14   4      227.15      207.02     19.63 o 
   1  14   4        1.45       18.18     11.58 o 
   2  14   4        0.09       -7.00      9.48 o 
   3  14   4        2.63        6.24     17.38 o 
   4  14   4      161.72      140.89     22.94 o 
   5  14   4       78.39       92.73     24.33 o 
   6  14   4      193.09      228.84     26.65 o 
   7  14   4      274.52      240.67     34.77 o 
   1  15   4      300.57      296.09     20.24 o 
   2  15   4        0.65       24.99     13.05 o 
   3  15   4       89.61       82.02     23.96 o 
   4  15   4       15.12       12.82     21.01 o 
   5  15   4       94.93      105.04     32.02 o 
   6  15   4       30.84       33.32     24.77 o 
  -4 -14   5       86.90      115.28     20.84 o 
  -3 -14   5       58.71       21.01     23.42 o 
  -2 -14   5        5.36      -19.40     19.40 o 
  -7 -13   5      137.96      158.88     19.94 o 
  -6 -13   5      264.80      270.07     24.66 o 
  -5 -13   5       23.36       35.63     14.70 o 
  -4 -13   5      137.01      137.78     20.18 o 
  -3 -13   5       21.07       14.83     20.00 o 
  -2 -13   5      237.43      155.78     27.59 o 
  -1 -13   5       59.27       12.75     20.40 o 
   0 -13   5       39.72       24.69     11.52 o 
   1 -13   5        3.29       15.00     11.63 o 
  -8 -12   5       21.01       54.66     13.44 o 
  -7 -12   5       10.88       13.85     14.56 o 
  -6 -12   5        3.24       16.18     27.28 o 
  -5 -12   5       45.92       48.84     18.96 o 
  -4 -12   5        0.29        7.33     19.77 o 
  -3 -12   5       16.14       10.46     13.29 o 
  -2 -12   5        4.34       -1.41     16.65 o 
  -1 -12   5       11.96       31.30     13.69 o 
   0 -12   5        0.89       -7.17      9.15 o 
   1 -12   5      134.06      164.03     54.27 o 
   2 -12   5        2.38       12.01     11.88 o 
  -8 -11   5       94.43      116.99     15.96 o 
  -7 -11   5        0.25       -9.19     27.08 o 
  -6 -11   5      176.16      137.25     17.26 o 
  -5 -11   5       39.69       41.63     12.44 o 
  -4 -11   5        4.86        8.03     10.04 o 
  -3 -11   5       17.20       16.29     11.23 o 
  -2 -11   5      386.95      374.49     19.12 o 
  -1 -11   5       49.46       35.78      8.86 o 
   0 -11   5      280.17      306.76     31.24 o 
   1 -11   5        7.10        9.38     10.24 o 
   2 -11   5        3.12        1.35     17.08 o 
   3 -11   5       20.33        6.55     13.39 o 
  -9 -10   5      146.69      120.05     38.73 o 
  -8 -10   5        4.32       14.16     17.82 o 
  -7 -10   5       51.41       59.40     12.62 o 
  -6 -10   5       86.88       72.78     13.17 o 
  -5 -10   5      272.06      267.12     23.79 o 
  -4 -10   5      138.86      122.39     15.41 o 
  -3 -10   5      381.05      384.74     23.42 o 
  -2 -10   5      207.72      213.29     14.51 o 
  -1 -10   5       54.59       85.22     11.50 o 
   0 -10   5       99.94       89.88     11.95 o 
   1 -10   5        0.14        3.34      8.70 o 
   2 -10   5      153.83      161.08     15.76 o 
   3 -10   5      103.96       93.70     14.61 o 
   4 -10   5       11.98       19.35     12.47 o 
  -9  -9   5        6.20       19.61      9.97 o 
  -8  -9   5      167.52      165.69     28.49 o 
  -7  -9   5       38.98       23.51     10.26 o 
  -6  -9   5      345.19      327.00     20.39 o 
  -5  -9   5        0.29        7.37      8.59 o 
  -4  -9   5       12.79       13.65      9.58 o 
  -3  -9   5      230.63      226.88     18.07 o 
  -2  -9   5       83.47       79.54     10.31 o 
  -1  -9   5       67.12       68.29      7.42 o 
   0  -9   5      556.30      584.12     19.33 o 
   1  -9   5      209.85      207.71     13.76 o 
   2  -9   5      212.44      197.53     13.95 o 
   3  -9   5      152.50      140.18     12.70 o 
   4  -9   5        4.22       22.94     16.11 o 
   5  -9   5        6.99       34.09     14.68 o 
 -10  -8   5       35.62      101.62     33.29 o 
  -9  -8   5       43.59       43.43     10.25 o 
  -8  -8   5        5.04       18.44     19.30 o 
  -7  -8   5       15.75       32.21     19.63 o 
  -6  -8   5        0.09       -3.89      7.42 o 
  -5  -8   5        0.33        5.81      7.60 o 
  -4  -8   5       20.74       25.70     15.97 o 
  -3  -8   5     1086.73     1087.31     53.67 o 
  -2  -8   5       72.15       83.53     10.42 o 
  -1  -8   5        0.12        1.17      4.59 o 
   0  -8   5      675.45      706.71     15.37 o 
   1  -8   5      482.52      489.00     15.37 o 
   2  -8   5       21.33       16.36     10.69 o 
   3  -8   5       33.43       32.19      7.66 o 
   4  -8   5       75.38       68.21     14.46 o 
   5  -8   5        6.03       18.32     10.04 o 
   6  -8   5       18.49        4.35     16.85 o 
 -10  -7   5       52.24      104.98     33.49 o 
  -9  -7   5      119.60      157.73     35.71 o 
  -8  -7   5       83.45       84.42     10.74 o 
  -7  -7   5      108.23      122.44     19.26 o 
  -6  -7   5      519.78      459.23     42.96 o 
  -5  -7   5       19.57       36.20     10.64 o 
  -4  -7   5      134.26      152.81     17.38 o 
  -3  -7   5      386.42      401.55     16.88 o 
  -2  -7   5      635.52      611.96     16.27 o 
  -1  -7   5      534.78      549.58     13.18 o 
   0  -7   5        1.56        2.25      4.41 o 
   1  -7   5     2331.74     2333.83     27.21 o 
   2  -7   5       59.22       61.41      8.72 o 
   3  -7   5      299.61      304.48     13.26 o 
   4  -7   5       46.70       81.68     11.24 o 
   5  -7   5        6.84        3.98      8.46 o 
   6  -7   5       28.87       38.27     15.19 o 
   7  -7   5      133.26      152.00     35.27 o 
 -10  -6   5        0.72       42.69     28.59 o 
  -9  -6   5      105.32      181.42     37.05 o 
  -8  -6   5       24.47       36.28     10.77 o 
  -7  -6   5       41.53       20.56      7.19 o 
  -6  -6   5       69.41       40.34      6.98 o 
  -5  -6   5      151.33      124.61     10.25 o 
  -4  -6   5      140.52      116.67      9.86 o 
  -3  -6   5      510.14      541.95     13.19 o 
  -2  -6   5       59.06       56.74      5.02 o 
  -1  -6   5        9.94       26.22      3.87 o 
   0  -6   5     2308.88     2259.87     22.96 o 
   1  -6   5      279.63      314.82      9.46 o 
   2  -6   5       53.35       57.48      5.93 o 
   3  -6   5      144.58      159.29      9.86 o 
   4  -6   5       62.08       67.37      9.79 o 
   5  -6   5        6.22        4.66      9.73 o 
   6  -6   5      484.42      565.91     51.85 o 
   7  -6   5        1.16       20.81     14.01 o 
  -9  -5   5      399.00      454.53     47.59 o 
  -8  -5   5       13.24       61.08     25.17 o 
  -7  -5   5      482.40      480.12     27.57 o 
  -6  -5   5       25.46       23.69      5.40 o 
  -5  -5   5      357.11      358.02     12.03 o 
  -4  -5   5        7.17       18.67      4.52 o 
  -3  -5   5      547.49      598.95     17.22 o 
  -2  -5   5       52.02       48.74      4.03 o 
  -1  -5   5     1155.89     1194.02     13.95 o 
   0  -5   5     1410.02     1331.15     15.56 o 
   1  -5   5      169.96      182.78     11.08 o 
   2  -5   5     2116.61     2038.23     21.68 o 
   3  -5   5     4448.44     4298.22     48.85 o 
   4  -5   5      634.49      672.12     21.18 o 
   5  -5   5       77.78      117.14     15.67 o 
   6  -5   5       14.10       21.43     12.62 o 
   7  -5   5      326.56      376.12     43.29 o 
   8  -5   5        5.80       18.90     13.89 o 
  -9  -4   5       91.13      120.06     42.22 o 
  -8  -4   5      154.17      171.04     23.22 o 
  -7  -4   5      131.89      184.35     18.05 o 
  -6  -4   5     2321.23     2351.40     44.93 o 
  -5  -4   5       43.38       62.95      6.68 o 
  -4  -4   5       10.97       21.76      3.87 o 
  -3  -4   5      106.10      110.82      5.71 o 
  -2  -4   5        7.70        8.86      3.01 o 
  -1  -4   5     1187.10     1190.94     14.87 o 
   0  -4   5     1885.81     1871.69     18.18 o 
   1  -4   5      280.09      283.29      6.98 o 
   2  -4   5       50.13       50.98      4.06 o 
   3  -4   5      225.73      231.92      7.87 o 
   4  -4   5      223.88      248.35     13.56 o 
   5  -4   5      109.26      114.66     14.65 o 
   6  -4   5        0.81       14.24      9.35 o 
   7  -4   5       77.32       81.26     15.40 o 
   8  -4   5        1.90       14.18     13.59 o 
 -10  -3   5        0.29       -8.86     19.20 o 
  -9  -3   5       34.32       34.57     20.00 o 
  -8  -3   5      120.27      103.54     16.25 o 
  -7  -3   5       50.03       42.30      9.48 o 
  -6  -3   5       14.52       32.88      7.81 o 
  -5  -3   5      269.52      254.81     13.28 o 
  -4  -3   5     1337.31     1422.51     20.71 o 
  -3  -3   5     1500.44     1486.80     18.60 o 
  -2  -3   5       24.93       25.46      3.49 o 
  -1  -3   5      107.03      128.02      3.82 o 
   0  -3   5     2002.42     2019.75     19.50 o 
   1  -3   5      477.44      522.74      8.47 o 
   2  -3   5     1173.57     1176.39     13.55 o 
   3  -3   5     1137.28     1059.65     14.81 o 
   4  -3   5      819.54      814.72     26.97 o 
   5  -3   5     1023.04     1006.48     32.47 o 
   6  -3   5       54.66       51.75     11.60 o 
   7  -3   5       71.51       84.66     14.47 o 
   8  -3   5       80.14       75.63     15.25 o 
   9  -3   5      329.85      382.45     40.81 o 
 -10  -2   5       12.78       -8.66     17.45 o 
  -9  -2   5      374.87      445.21     44.37 o 
  -8  -2   5      220.96      222.23     31.95 o 
  -7  -2   5      162.23      141.18     23.07 o 
  -6  -2   5     4769.22     4758.28     68.27 o 
  -5  -2   5     1394.29     1398.23     29.27 o 
  -4  -2   5     3041.82     3114.07     29.44 o 
  -3  -2   5     1373.46     1420.82     18.14 o 
  -2  -2   5     1574.23     1636.17     18.81 o 
  -1  -2   5      521.40      494.55     10.73 o 
   0  -2   5      202.00      241.65      5.29 o 
   1  -2   5     2894.81     3087.10     23.22 o 
   2  -2   5     4284.10     4276.39     30.55 o 
   3  -2   5      106.20      127.05      4.63 o 
   4  -2   5        8.58       36.51      5.52 o 
   5  -2   5      424.60      409.72     20.00 o 
   6  -2   5      417.98      389.71     21.23 o 
   7  -2   5        4.51        2.75      8.82 o 
   8  -2   5       35.79       48.21     12.96 o 
   9  -2   5      181.67      195.56     40.81 o 
 -10  -1   5       36.23       10.20     24.50 o 
  -9  -1   5      215.89      190.35     33.43 o 
  -8  -1   5      825.15      684.76     50.54 o 
  -7  -1   5      784.17      846.92     31.92 o 
  -6  -1   5        2.56        2.50      5.90 o 
  -5  -1   5       57.96       52.81     13.95 o 
  -4  -1   5     1008.84      961.99     28.01 o 
  -3  -1   5      326.87      276.96      6.76 o 
  -2  -1   5     1536.34     1537.64     18.36 o 
  -1  -1   5      247.43      231.14      9.50 o 
   0  -1   5     5617.05     5479.51     54.89 o 
   1  -1   5     4112.59     4095.96     31.89 o 
   2  -1   5     3004.91     3310.73     25.91 o 
   3  -1   5     3241.03     3428.05     32.30 o 
   4  -1   5       32.15       50.12      6.02 o 
   5  -1   5       68.48       57.96      7.62 o 
   6  -1   5        0.21        2.52      9.06 o 
   7  -1   5       53.00       52.45     18.29 o 
   8  -1   5       63.26       42.87     11.84 o 
   9  -1   5       66.23       61.72     21.78 o 
  10  -1   5       40.27       69.30     29.13 o 
 -10   0   5       68.33       46.41     10.61 o 
  -9   0   5        4.98        5.59      8.73 o 
  -8   0   5      233.12      187.60     20.00 o 
  -7   0   5       38.78       32.49      6.92 o 
  -6   0   5       12.53        6.25      3.59 o 
  -5   0   5       69.55       65.73      4.31 o 
  -4   0   5      439.71      422.20      8.01 o 
  -3   0   5     1016.75     1101.66     15.21 o 
  -2   0   5       87.14       95.85      5.50 o 
  -1   0   5       67.27       49.82      4.70 o 
   0   0   5      647.01      557.47      9.07 o 
   1   0   5     3908.29     3869.08     30.64 o 
   2   0   5      888.69      807.28     10.01 o 
   3   0   5       12.97       19.40      3.74 o 
   4   0   5       38.74      106.99      6.43 o 
   5   0   5       83.53      114.52      9.04 o 
   6   0   5     1813.91     1703.88     59.86 o 
   7   0   5      370.67      328.24     34.63 o 
   8   0   5       13.02       17.82     10.87 o 
   9   0   5       83.50       66.85     14.04 o 
  10   0   5        0.03        4.04     10.07 o 
  -9   1   5        4.35       19.90      9.47 o 
  -8   1   5       22.34       49.89     10.36 o 
  -7   1   5      597.12      640.26     26.04 o 
  -6   1   5      237.14      240.78     13.11 o 
  -5   1   5      141.07      127.05      7.70 o 
  -4   1   5       13.85       27.91      4.43 o 
  -3   1   5     5664.11     5803.33    131.01 o 
  -2   1   5     5154.91     4985.86    118.16 o 
  -1   1   5       35.55       45.58      4.98 o 
   0   1   5      789.23      746.02     10.09 o 
   1   1   5      754.89      715.76      9.45 o 
   2   1   5      284.13      301.89      6.63 o 
   3   1   5      123.14      163.06      7.43 o 
   4   1   5      249.58      344.73     14.43 o 
   5   1   5        0.91        2.71      4.50 o 
   6   1   5      243.92      240.31     12.76 o 
   7   1   5      240.98      270.45     23.09 o 
   8   1   5      190.12      180.92     16.24 o 
   9   1   5       28.41       35.06     11.25 o 
  10   1   5        6.16       23.29     10.94 o 
  -9   2   5       18.93       22.30     11.44 o 
  -8   2   5       38.16       35.92     11.91 o 
  -7   2   5       13.48        2.88      7.48 o 
  -6   2   5       51.86       51.01     10.74 o 
  -5   2   5      735.20      709.93     25.98 o 
  -4   2   5      528.67      588.09     19.50 o 
  -3   2   5      827.24      879.49     18.62 o 
  -2   2   5        0.13        8.12      4.70 o 
  -1   2   5     2579.26     2518.75     39.86 o 
   0   2   5       44.72       50.28      3.12 o 
   1   2   5      171.72      140.01      4.33 o 
   2   2   5     1752.74     1791.01     15.93 o 
   3   2   5       45.30       48.78      3.88 o 
   4   2   5      792.11      831.01     11.64 o 
   5   2   5      148.02      150.95      7.28 o 
   6   2   5        1.30        2.70      4.39 o 
   7   2   5      172.88      176.08     12.02 o 
   8   2   5      134.09      124.72     24.20 o 
   9   2   5       34.72       31.10     10.77 o 
  10   2   5        4.99        5.95     11.95 o 
  -9   3   5       87.42      103.13     15.97 o 
  -8   3   5      134.70      120.49     15.57 o 
  -7   3   5       11.67       17.57      8.98 o 
  -6   3   5      154.90      104.04     14.90 o 
  -5   3   5      365.64      409.16     22.82 o 
  -4   3   5      139.74      173.30     14.50 o 
  -3   3   5      130.94      121.06      5.19 o 
  -2   3   5      799.23      735.15     18.90 o 
  -1   3   5        1.14       14.05      3.05 o 
   0   3   5     1093.33     1070.50     10.97 o 
   1   3   5      205.48      235.64      4.37 o 
   2   3   5       24.61       10.70      2.29 o 
   3   3   5       11.58       26.92      2.73 o 
   4   3   5       58.22       82.05      4.92 o 
   5   3   5        3.67        8.63      2.69 o 
   6   3   5        0.01        5.79      4.36 o 
   7   3   5       14.23       26.11      6.93 o 
   8   3   5      400.00      420.36     18.02 o 
   9   3   5      271.04      306.49     19.39 o 
  10   3   5       19.84       17.34     10.00 o 
  -8   4   5       12.47        5.61     10.64 o 
  -7   4   5       76.94       71.74     21.71 o 
  -6   4   5       34.94       26.09      9.73 o 
  -5   4   5      198.54      194.78     18.39 o 
  -4   4   5      458.30      478.36     24.57 o 
  -3   4   5      197.39      212.58     10.30 o 
  -2   4   5       26.46       30.05      5.41 o 
  -1   4   5     1926.34     1808.54     29.69 o 
   0   4   5      227.45      185.65      5.34 o 
   1   4   5       45.46       68.76      3.26 o 
   2   4   5      133.73      178.40      4.27 o 
   3   4   5        0.57       20.02      2.77 o 
   4   4   5     3517.28     3642.82     34.00 o 
   5   4   5      584.50      560.35     11.25 o 
   6   4   5       10.66       15.28      5.24 o 
   7   4   5      666.47      649.20     20.20 o 
   8   4   5       93.82       87.44     10.11 o 
   9   4   5      249.87      251.26     17.70 o 
  10   4   5        2.56       21.59     21.65 o 
  11   4   5        1.46        1.34     11.75 o 
  -8   5   5       46.14       44.14     14.28 o 
  -7   5   5       22.71       14.72     10.88 o 
  -6   5   5       13.50       11.68      9.68 o 
  -5   5   5        5.05       21.81     11.68 o 
  -4   5   5        3.20       -2.35      8.12 o 
  -3   5   5       88.51      117.69     11.16 o 
  -2   5   5        7.49       15.61      5.62 o 
  -1   5   5        3.74        8.41      3.01 o 
   0   5   5       30.32       32.27      3.10 o 
   1   5   5      398.59      386.74      7.52 o 
   2   5   5       88.37       97.68      3.71 o 
   3   5   5      392.11      468.34      8.31 o 
   4   5   5        0.20        3.75      2.56 o 
   5   5   5     2495.74     2437.65     27.17 o 
   6   5   5        9.49       18.16      4.22 o 
   7   5   5      153.88      131.05     12.71 o 
   8   5   5       14.78       19.21      7.36 o 
   9   5   5       48.27       61.38     10.81 o 
  10   5   5      475.89      382.58     26.58 o 
  11   5   5       23.15       29.40     13.29 o 
  -8   6   5       15.27        7.18     12.36 o 
  -7   6   5        3.60       13.14     12.28 o 
  -6   6   5        7.82       11.77     10.45 o 
  -5   6   5        1.24        7.69      9.39 o 
  -4   6   5      351.25      302.17     24.77 o 
  -3   6   5       38.40       32.76      9.10 o 
  -2   6   5     1013.98      969.85     35.44 o 
  -1   6   5      693.69      689.79     12.74 o 
   0   6   5        0.08        2.94      3.35 o 
   1   6   5     1485.82     1446.96     16.35 o 
   2   6   5      306.05      284.22      6.03 o 
   3   6   5      977.60      990.80     11.08 o 
   4   6   5      253.33      281.65      7.37 o 
   5   6   5     1287.60     1251.73     17.92 o 
   6   6   5       42.74       44.97      8.14 o 
   7   6   5      139.63      133.20     10.63 o 
   8   6   5       43.51       49.22     10.69 o 
   9   6   5        9.17       20.95     18.16 o 
  10   6   5        1.43       20.10     20.91 o 
  11   6   5      217.12      157.06     19.40 o 
  -7   7   5      150.55      121.69     27.79 o 
  -6   7   5      136.03      137.61     18.82 o 
  -5   7   5      298.82      337.21     56.41 o 
  -4   7   5       19.48       33.92     11.29 o 
  -3   7   5        6.53       10.53      8.40 o 
  -2   7   5      184.36      189.84     14.77 o 
  -1   7   5       10.67       16.63      6.10 o 
   0   7   5       13.21       11.39      3.82 o 
   1   7   5     2158.41     2115.32     23.14 o 
   2   7   5      512.25      507.87     11.04 o 
   3   7   5     1122.27     1184.92     13.72 o 
   4   7   5     1148.99     1186.50     19.51 o 
   5   7   5       37.12       49.72      7.14 o 
   6   7   5      190.46      184.56     11.27 o 
   7   7   5        4.64       -5.08      5.08 o 
   8   7   5      322.82      305.98     14.97 o 
   9   7   5       70.14       74.51     13.18 o 
  10   7   5       18.78       27.25     28.93 o 
  11   7   5        7.29        2.59      8.17 o 
  -6   8   5       10.09       10.60     13.76 o 
  -5   8   5      519.78      509.90     61.41 o 
  -4   8   5       72.75       70.59     14.48 o 
  -3   8   5        2.01       -0.77      6.83 o 
  -2   8   5      692.02      632.28     25.86 o 
  -1   8   5        4.86        9.58      6.75 o 
   0   8   5       10.10       13.23      4.50 o 
   1   8   5      668.67      687.58     14.49 o 
   2   8   5       46.48       54.97      5.18 o 
   3   8   5      117.56      123.02      6.25 o 
   4   8   5       21.93       39.25      5.71 o 
   5   8   5       91.26      114.13      9.50 o 
   6   8   5      372.79      323.81     14.34 o 
   7   8   5       83.45       69.91     10.49 o 
   8   8   5        0.14       11.32      8.75 o 
   9   8   5       85.35       89.61     21.08 o 
  10   8   5      130.37      122.92     33.43 o 
  -6   9   5        6.62        5.15     13.73 o 
  -5   9   5      140.48      123.91     20.26 o 
  -4   9   5       17.40        8.69     11.42 o 
  -3   9   5      802.08      745.85     25.12 o 
  -2   9   5      593.73      518.97     27.32 o 
  -1   9   5       13.81       39.60      8.03 o 
   0   9   5      476.45      465.86     15.15 o 
   1   9   5      318.99      328.71     12.64 o 
   2   9   5     1199.50     1090.09     17.74 o 
   3   9   5     3548.83     3384.70     34.61 o 
   4   9   5        0.90       18.61      5.38 o 
   5   9   5      505.28      498.41     17.40 o 
   6   9   5        9.93       50.53      9.85 o 
   7   9   5     1065.49     1099.78     36.61 o 
   8   9   5        0.97       -4.03     11.61 o 
   9   9   5        5.10       36.03     16.18 o 
  10   9   5      194.50      232.62     20.26 o 
  -5  10   5        0.73        9.39     13.32 o 
  -4  10   5        1.41       -2.19     11.31 o 
  -3  10   5        9.65       17.08      9.80 o 
  -2  10   5      178.12      151.50     14.61 o 
  -1  10   5       44.77       30.75      8.20 o 
   0  10   5        8.77        4.36      8.63 o 
   1  10   5        0.31       26.32      7.38 o 
   2  10   5       81.72       87.31      7.80 o 
   3  10   5      443.42      437.04     11.76 o 
   4  10   5        3.56        1.23      4.96 o 
   5  10   5      331.87      309.46     16.96 o 
   6  10   5       16.17       10.40      8.56 o 
   7  10   5      268.63      249.65     24.60 o 
   8  10   5       21.25       27.45     19.03 o 
   9  10   5       43.93       52.82     29.53 o 
  10  10   5      122.69      134.40     53.80 o 
  -4  11   5        4.29       10.00     16.85 o 
  -3  11   5      110.32      160.08     26.24 o 
  -2  11   5       37.61       58.53     19.06 o 
  -1  11   5        8.68       -2.79     13.36 o 
   0  11   5      824.17      823.76     27.49 o 
   1  11   5      535.98      557.11     22.35 o 
   2  11   5       90.20       89.27      7.69 o 
   3  11   5       58.94       59.12      6.27 o 
   4  11   5        0.81        7.76      5.76 o 
   5  11   5        0.97       -7.04      8.04 o 
   6  11   5        5.41        7.88      9.44 o 
   7  11   5       50.83       37.27     12.47 o 
   8  11   5       10.81        9.52      9.35 o 
   9  11   5      163.38      166.78     18.80 o 
  10  11   5       21.31       32.30     52.96 o 
  -3  12   5       17.22       45.57     21.21 o 
  -2  12   5      108.38      127.46     24.30 o 
  -1  12   5      403.28      351.82     20.48 o 
   0  12   5        8.47       22.44     10.56 o 
   1  12   5        9.89       39.65     11.37 o 
   2  12   5        4.78       25.73      9.30 o 
   3  12   5       72.09       79.65      7.84 o 
   4  12   5      251.91      290.83     32.49 o 
   5  12   5      152.45      126.19     17.09 o 
   6  12   5      299.99      303.66     43.53 o 
   7  12   5       90.10       87.25     15.66 o 
   8  12   5       51.35       47.79     13.15 o 
   9  12   5       87.26       93.84     23.86 o 
  -2  13   5      333.21      390.84     36.45 o 
  -1  13   5       15.22       13.88     12.38 o 
   0  13   5      157.44      154.00     16.51 o 
   1  13   5       72.83       56.67     14.36 o 
   2  13   5        2.56       12.78      9.76 o 
   3  13   5      114.80      114.02     24.87 o 
   4  13   5       13.18       26.06      9.53 o 
   5  13   5        8.16        5.26     10.04 o 
   6  13   5        2.42       -7.23      9.99 o 
   7  13   5      193.71      167.48     20.13 o 
   8  13   5       51.15       62.27     21.44 o 
  -1  14   5        6.94       28.46     18.79 o 
   0  14   5      399.05      386.49     26.38 o 
   1  14   5      163.91      163.17     21.11 o 
   2  14   5       50.37       64.27     12.39 o 
   3  14   5      137.21       95.51     23.02 o 
   4  14   5        0.08       21.24     13.11 o 
   5  14   5        4.74       26.52     12.72 o 
   6  14   5      308.77      305.70     27.43 o 
   7  14   5       21.67       54.58     24.47 o 
   1  15   5       49.97       33.00     16.41 o 
   2  15   5      116.38       80.08     13.03 o 
   3  15   5        8.57       15.37     19.13 o 
   4  15   5        2.46      -18.53     18.53 o 
   5  15   5       80.77       97.06     28.66 o 
   6  15   5        6.65       42.48     27.02 o 
  -6 -13   6       43.50       49.04     19.87 o 
  -5 -13   6       93.44      102.76     18.85 o 
  -4 -13   6      423.65      395.38     29.51 o 
  -3 -13   6        1.90       -0.80     12.79 o 
  -2 -13   6      253.26      211.70     30.94 o 
  -1 -13   6       11.59       24.03     22.55 o 
   0 -13   6      342.56      327.17     30.04 o 
  -7 -12   6        0.05      -11.01     11.01 o 
  -6 -12   6        3.90       25.24     12.07 o 
  -5 -12   6       19.11       21.38     12.47 o 
  -4 -12   6        6.34        8.41     11.90 o 
  -3 -12   6       33.19       42.92     17.82 o 
  -2 -12   6       41.70       38.86     20.40 o 
  -1 -12   6      121.79      105.71     24.36 o 
   0 -12   6        0.74      -13.37     17.92 o 
   1 -12   6      102.47      119.67     32.25 o 
   2 -12   6       64.38       54.87     19.50 o 
  -8 -11   6        6.03       23.91     11.08 o 
  -7 -11   6        5.19        6.29      9.64 o 
  -6 -11   6       73.04       80.40     14.74 o 
  -5 -11   6       50.11       90.48     15.20 o 
  -4 -11   6       63.93       70.20     14.68 o 
  -3 -11   6        0.00       -5.19      9.71 o 
  -2 -11   6        6.89       -8.04      8.62 o 
  -1 -11   6       22.07       16.71      8.05 o 
   0 -11   6      333.85      337.63     19.00 o 
   1 -11   6       14.53        4.57     10.62 o 
   2 -11   6      273.74      292.00     20.71 o 
   3 -11   6        5.34        1.08     12.03 o 
  -9 -10   6      111.60      113.49     43.43 o 
  -8 -10   6      289.15      283.30     31.31 o 
  -7 -10   6        0.01       11.38     11.44 o 
  -6 -10   6       38.68       42.57     11.76 o 
  -5 -10   6        0.02       22.28     10.68 o 
  -4 -10   6       63.84       56.37     12.79 o 
  -3 -10   6        0.27       -5.27      8.59 o 
  -2 -10   6       99.35       98.89     11.73 o 
  -1 -10   6       61.10       55.48      7.96 o 
   0 -10   6      352.48      331.50     18.13 o 
   1 -10   6      214.88      236.22     17.25 o 
   2 -10   6      602.01      585.34     26.07 o 
   3 -10   6       31.94       23.77     14.87 o 
   4 -10   6        7.83       12.15     18.73 o 
  -9  -9   6       11.15       32.23     24.67 o 
  -8  -9   6        1.66       15.48      9.71 o 
  -7  -9   6      471.51      407.08     52.12 o 
  -6  -9   6      205.20      164.97     27.96 o 
  -5  -9   6       11.04        7.05      8.69 o 
  -4  -9   6       21.43       38.73     10.99 o 
  -3  -9   6       12.55        5.65      8.95 o 
  -2  -9   6      180.02      184.96     13.18 o 
  -1  -9   6      652.31      667.77     26.03 o 
   0  -9   6      116.45      108.29     11.76 o 
   1  -9   6      623.95      573.95     23.18 o 
   2  -9   6        5.81       18.46      8.22 o 
   3  -9   6       28.86       48.70     10.33 o 
   4  -9   6       89.83      114.58     16.96 o 
   5  -9   6       14.95       28.18     13.90 o 
  -9  -8   6        0.29        7.64      8.63 o 
  -8  -8   6      111.35      103.06     22.02 o 
  -7  -8   6       67.15       66.43     11.69 o 
  -6  -8   6       58.96       49.30     12.52 o 
  -5  -8   6       68.59       92.99     12.48 o 
  -4  -8   6      166.68      148.75     16.68 o 
  -3  -8   6      209.91      213.42     16.97 o 
  -2  -8   6      249.95      252.72     18.77 o 
  -1  -8   6     1257.65     1224.79     20.22 o 
   0  -8   6      670.23      637.17     16.76 o 
   1  -8   6       59.55       58.44      7.74 o 
   2  -8   6       32.56       19.63      6.57 o 
   3  -8   6      316.88      331.77     17.56 o 
   4  -8   6      289.38      345.17     35.84 o 
   5  -8   6       80.06      105.28     14.23 o 
   6  -8   6      268.58      284.05     27.35 o 
 -10  -7   6       17.42       22.02     29.13 o 
  -9  -7   6        0.19       44.90     27.05 o 
  -8  -7   6       18.05       18.28      8.48 o 
  -7  -7   6      325.59      317.56     22.35 o 
  -6  -7   6      721.09      690.22     24.98 o 
  -5  -7   6     1280.39     1332.40     35.60 o 
  -4  -7   6       60.64       55.76      9.13 o 
  -3  -7   6      252.18      288.89     28.65 o 
  -2  -7   6      641.32      624.90     24.29 o 
  -1  -7   6       94.14       96.27      7.22 o 
   0  -7   6      433.63      444.59     12.04 o 
   1  -7   6       36.32       45.06      6.38 o 
   2  -7   6       55.07       45.68      7.17 o 
   3  -7   6      259.92      266.70     14.74 o 
   4  -7   6        2.48       16.50      8.28 o 
   5  -7   6      752.06      799.58     27.45 o 
   6  -7   6       19.42       15.36     12.67 o 
   7  -7   6      147.75      137.38     32.18 o 
 -10  -6   6      105.99      157.66     39.27 o 
  -9  -6   6      112.09      142.56     35.24 o 
  -8  -6   6      258.06      289.37     40.74 o 
  -7  -6   6       82.82       92.23     10.44 o 
  -6  -6   6       48.44       77.11      8.72 o 
  -5  -6   6     1061.61     1047.35     25.45 o 
  -4  -6   6      173.18      157.54     11.38 o 
  -3  -6   6      270.83      268.59     10.34 o 
  -2  -6   6      241.22      274.22      9.62 o 
  -1  -6   6      885.78      882.78     13.50 o 
   0  -6   6       99.98      108.11      8.14 o 
   1  -6   6      984.45      958.34     15.81 o 
   2  -6   6     1779.11     1792.81     23.31 o 
   3  -6   6      373.46      380.10     18.63 o 
   4  -6   6       76.64       72.47     10.44 o 
   5  -6   6      135.01      134.70     13.15 o 
   6  -6   6        8.83        6.30     11.56 o 
   7  -6   6      123.36      125.96     48.80 o 
  -9  -5   6        0.51       54.30     29.00 o 
  -8  -5   6      676.48      640.32     51.68 o 
  -7  -5   6        9.33        9.84      5.57 o 
  -6  -5   6       95.21      116.87      8.97 o 
  -5  -5   6     1031.73     1107.26     26.42 o 
  -4  -5   6      128.89       96.78      8.66 o 
  -3  -5   6       84.14       87.17      6.45 o 
  -2  -5   6       82.93       94.78      5.65 o 
  -1  -5   6      481.24      454.03      8.49 o 
   0  -5   6      140.56      138.24     10.17 o 
   1  -5   6      239.93      237.11      7.38 o 
   2  -5   6      209.47      203.99      7.19 o 
   3  -5   6      549.62      506.29     15.40 o 
   4  -5   6      293.83      315.32     15.60 o 
   5  -5   6     1752.99     1609.12     49.50 o 
   6  -5   6      765.96      813.40     35.02 o 
   7  -5   6       82.26      106.23     18.34 o 
   8  -5   6        0.14      -11.19     12.01 o 
  -9  -4   6       56.90       84.17     30.47 o 
  -8  -4   6     2103.10     2221.53     92.76 o 
  -7  -4   6       41.08       32.24     11.89 o 
  -6  -4   6      837.98      767.09     16.52 o 
  -5  -4   6       99.09       98.62      8.07 o 
  -4  -4   6     2616.43     2685.22     47.37 o 
  -3  -4   6      715.11      638.60     16.07 o 
  -2  -4   6      683.73      713.63     11.40 o 
  -1  -4   6      126.96      122.00      4.48 o 
   0  -4   6      252.97      324.53      7.78 o 
   1  -4   6     4834.63     4967.34     38.68 o 
   2  -4   6      319.77      337.87      8.22 o 
   3  -4   6       75.76       91.88      5.34 o 
   4  -4   6       12.73       11.80      6.66 o 
   5  -4   6       79.30       90.71     16.14 o 
   6  -4   6        6.65       15.22     10.11 o 
   7  -4   6      130.49      163.74     19.36 o 
   8  -4   6        3.38        5.34     11.60 o 
 -10  -3   6       40.04       11.28     21.68 o 
  -9  -3   6        1.34        1.28     16.31 o 
  -8  -3   6      442.40      460.58     42.02 o 
  -7  -3   6        3.79       -4.86      9.02 o 
  -6  -3   6      213.40      173.35     17.87 o 
  -5  -3   6       11.91       15.20      3.30 o 
  -4  -3   6       23.94       25.07      5.19 o 
  -3  -3   6       55.37       64.84      4.65 o 
  -2  -3   6     2757.95     2692.05     29.20 o 
  -1  -3   6      113.14      141.01      6.50 o 
   0  -3   6      186.55      218.08      5.74 o 
   1  -3   6       41.07       58.43      3.89 o 
   2  -3   6     2261.87     2286.92     21.28 o 
   3  -3   6       88.37      114.77      5.01 o 
   4  -3   6      859.96      878.89     19.33 o 
   5  -3   6      189.30      168.25     17.55 o 
   6  -3   6        3.45        6.69      7.99 o 
   7  -3   6       38.55       19.63     11.24 o 
   8  -3   6       39.81       34.08     15.71 o 
   9  -3   6       39.33       50.54     14.09 o 
 -10  -2   6       57.22        2.82     20.67 o 
  -9  -2   6      409.90      330.77     40.27 o 
  -7  -2   6       37.09       18.44     21.48 o 
  -6  -2   6      159.52      190.17     14.15 o 
  -5  -2   6     1996.06     2029.66     27.18 o 
  -4  -2   6       15.51       15.65      3.06 o 
  -3  -2   6      382.95      408.99     13.21 o 
  -2  -2   6      113.16      106.96      4.97 o 
  -1  -2   6       24.32       23.21      2.94 o 
   0  -2   6     1597.38     1621.67     15.31 o 
   1  -2   6      145.15      203.15      5.41 o 
   2  -2   6      353.34      391.03      6.92 o 
   3  -2   6        0.58        5.70      2.31 o 
   4  -2   6      242.82      240.31     10.78 o 
   5  -2   6       73.93       92.17     12.12 o 
   6  -2   6        0.43        2.31      7.32 o 
   7  -2   6        5.58       -2.72      8.19 o 
   8  -2   6       45.77       59.24     13.59 o 
   9  -2   6      132.98      111.80     18.15 o 
 -10  -1   6       27.93       19.93     23.89 o 
  -9  -1   6       22.21       14.43     18.66 o 
  -7  -1   6      100.12      107.27     15.57 o 
  -6  -1   6      343.55      343.92     15.62 o 
  -5  -1   6        0.09       -0.68      2.02 o 
  -4  -1   6        4.17       13.25      3.07 o 
  -3  -1   6      184.50      170.50      8.98 o 
  -2  -1   6     1813.30     1714.68     22.36 o 
  -1  -1   6     2437.32     2200.54     28.80 o 
   0  -1   6     1340.04     1301.53     14.81 o 
   1  -1   6      100.63      115.77      4.33 o 
   2  -1   6     3386.68     3461.40     30.37 o 
   3  -1   6     2363.40     2521.96     26.92 o 
   4  -1   6      155.54      177.66      8.86 o 
   5  -1   6        2.33        5.42      5.23 o 
   6  -1   6      754.17      645.59     25.61 o 
   7  -1   6        1.16        6.63      7.86 o 
   8  -1   6       86.61       92.74     21.75 o 
   9  -1   6      142.88      179.92     19.60 o 
  10  -1   6      149.42      176.66     24.57 o 
 -10   0   6      218.83      234.04     16.60 o 
  -9   0   6       46.05       68.65     11.28 o 
  -8   0   6       19.58       -0.07     13.76 o 
  -7   0   6        5.61        7.98      5.73 o 
  -6   0   6      628.10      633.29     18.36 o 
  -5   0   6      790.94      799.75     15.92 o 
  -4   0   6        0.61        0.50      2.38 o 
  -3   0   6      720.04      731.60     12.48 o 
  -2   0   6      662.46      704.13     24.97 o 
  -1   0   6      372.69      376.49     11.40 o 
   0   0   6     1533.58     1630.30     18.45 o 
   1   0   6     1425.06     1417.07     15.15 o 
   2   0   6       37.88       38.09      2.76 o 
   3   0   6     2073.67     2163.56     24.74 o 
   4   0   6      219.85      200.63     11.66 o 
   5   0   6      343.97      357.34     14.73 o 
   6   0   6      254.63      243.75     15.72 o 
   7   0   6      125.16      110.89     13.43 o 
   8   0   6       34.03       28.21     10.12 o 
   9   0   6      167.28      204.47     19.59 o 
  10   0   6      167.86      122.31     24.43 o 
  -9   1   6       11.25        5.91      8.64 o 
  -8   1   6      380.75      367.61     21.31 o 
  -7   1   6       48.28       63.13      9.28 o 
  -6   1   6      355.87      381.03     15.95 o 
  -5   1   6      487.46      507.51     27.35 o 
  -4   1   6        6.56        9.09      3.36 o 
  -3   1   6       10.00        6.28      2.73 o 
  -2   1   6      128.97      190.64      6.72 o 
  -1   1   6       47.17       30.47      4.55 o 
   0   1   6     8488.61     8037.54     68.20 o 
   1   1   6     1883.05     1961.26     18.60 o 
   2   1   6      141.01      124.31      4.88 o 
   3   1   6      145.45      137.56      5.00 o 
   4   1   6      300.98      257.66      8.97 o 
   5   1   6        8.05        2.15      4.84 o 
   6   1   6      131.36      116.85     11.18 o 
   7   1   6       39.08       46.86      8.50 o 
   8   1   6      279.00      262.88     18.93 o 
   9   1   6        3.26       -0.17      8.74 o 
  10   1   6      307.81      326.54     23.45 o 
  -9   2   6      131.93      140.95     16.55 o 
  -8   2   6        0.13       -3.52      8.60 o 
  -7   2   6        3.07        7.11      9.40 o 
  -6   2   6       18.60       20.74      9.06 o 
  -5   2   6      149.91      145.58     13.22 o 
  -4   2   6      129.80      166.29     21.24 o 
  -3   2   6      643.85      643.77     26.68 o 
  -2   2   6       31.97       39.67      6.78 o 
  -1   2   6      237.55      240.43      7.67 o 
   0   2   6     2533.27     2418.36     19.70 o 
   1   2   6      721.81      599.78      9.01 o 
   2   2   6       10.27        8.34      2.21 o 
   3   2   6      160.93      190.34      5.82 o 
   4   2   6     1739.70     1816.74     21.09 o 
   5   2   6       39.42       43.34      6.66 o 
   6   2   6       39.20       49.90      8.75 o 
   7   2   6      604.57      577.41     28.01 o 
   8   2   6       14.86        8.12      8.16 o 
   9   2   6       35.28       40.55     30.34 o 
  10   2   6       10.66       14.56     10.98 o 
  -9   3   6       41.85       53.41     13.86 o 
  -8   3   6       39.66       40.17     12.20 o 
  -7   3   6      135.18      102.17     14.93 o 
  -6   3   6      192.90      223.98     19.46 o 
  -5   3   6      160.79      127.80     14.50 o 
  -4   3   6      317.90      360.10     19.53 o 
  -3   3   6       10.84       17.79      6.85 o 
  -2   3   6      478.56      528.19     16.80 o 
  -1   3   6      315.20      334.37      7.70 o 
   0   3   6      414.71      409.66      7.72 o 
   1   3   6        0.61        3.21      1.92 o 
   2   3   6      194.57      198.86      5.27 o 
   3   3   6      133.72      165.34      5.72 o 
   4   3   6        6.14        8.86      3.08 o 
   5   3   6       43.60       57.31      5.44 o 
   6   3   6       82.83       81.87      8.59 o 
   7   3   6        4.38        9.06      6.01 o 
   8   3   6       39.99       35.85      8.62 o 
   9   3   6      250.19      291.01     22.72 o 
  10   3   6       71.66       75.70     13.83 o 
  -8   4   6       14.16        7.15     10.97 o 
  -7   4   6       10.72        5.47      9.48 o 
  -6   4   6       11.57       17.65     11.21 o 
  -5   4   6        1.12       -5.10      7.65 o 
  -4   4   6       74.55       92.56     13.29 o 
  -3   4   6      947.14      851.75     23.06 o 
  -2   4   6       35.55       52.39      6.41 o 
  -1   4   6      396.88      423.70      9.94 o 
   0   4   6     1429.05     1527.78     22.84 o 
   1   4   6    10055.32    10467.50     61.31 o 
   2   4   6     3241.27     3390.50     23.44 o 
   3   4   6     1308.63     1280.45     12.12 o 
   4   4   6      168.03      160.30      5.95 o 
   5   4   6       54.07       62.57      5.23 o 
   6   4   6     1992.48     1979.41     41.87 o 
   7   4   6        1.67        8.56      5.90 o 
   8   4   6       55.37       67.29      9.90 o 
   9   4   6       11.49       26.14      9.18 o 
  10   4   6       13.01       29.36     10.88 o 
  11   4   6        5.90       19.45     21.95 o 
  -8   5   6      318.53      317.33     24.67 o 
  -7   5   6      409.21      356.67     43.16 o 
  -6   5   6       39.75       58.26     12.46 o 
  -5   5   6      101.52       94.17     16.38 o 
  -4   5   6        1.97       -1.88      8.12 o 
  -3   5   6        1.92       19.13      9.40 o 
  -2   5   6      213.25      246.02     11.54 o 
  -1   5   6       25.00       33.54      3.04 o 
   0   5   6        2.36       14.66      2.62 o 
   1   5   6       39.85       30.76      2.91 o 
   2   5   6     2020.50     2163.75     18.83 o 
   3   5   6     2770.17     2631.54     19.56 o 
   4   5   6      752.59      866.85     12.50 o 
   5   5   6      117.26      121.68      6.52 o 
   6   5   6      138.74      178.82     10.15 o 
   7   5   6      548.20      540.96     18.96 o 
   8   5   6       14.64       16.19      7.14 o 
   9   5   6      626.05      680.25     24.17 o 
  10   5   6       31.65       18.79     13.63 o 
  11   5   6       65.73       72.15     16.98 o 
  -8   6   6       27.50       39.92     29.43 o 
  -7   6   6        5.68        8.35     13.39 o 
  -6   6   6      175.13      194.99     19.76 o 
  -5   6   6        4.34       14.90     12.28 o 
  -4   6   6       82.65       55.78     14.70 o 
  -3   6   6       66.17       55.91     13.16 o 
  -2   6   6      927.31      923.90     20.75 o 
  -1   6   6      500.27      543.44     11.61 o 
   0   6   6      365.88      365.32      8.30 o 
   1   6   6      614.69      665.30     11.64 o 
   2   6   6      389.00      399.80      7.20 o 
   3   6   6     2629.33     2626.40     30.07 o 
   4   6   6       40.08       67.34      4.20 o 
   5   6   6        7.02       14.23      4.43 o 
   6   6   6      400.93      392.88     11.18 o 
   7   6   6      443.06      430.97     17.08 o 
   8   6   6      165.04      129.36     14.62 o 
   9   6   6      112.81      113.44     17.59 o 
  10   6   6       29.03       45.02     33.06 o 
  11   6   6      140.95      147.39     20.07 o 
  -7   7   6      195.70      158.46     39.43 o 
  -6   7   6       53.75       50.17     15.00 o 
  -5   7   6      345.40      334.58     46.68 o 
  -4   7   6       36.96       35.64     14.90 o 
  -3   7   6      801.56      799.06     39.00 o 
  -2   7   6        7.33        9.77      5.35 o 
  -1   7   6       50.65       58.61      6.34 o 
   0   7   6      150.82      154.81      6.47 o 
   1   7   6      387.47      376.71      9.28 o 
   2   7   6       10.54       30.76      3.81 o 
   3   7   6     1509.63     1466.69     16.38 o 
   4   7   6     1192.01     1117.53     16.15 o 
   5   7   6      664.76      660.00     18.23 o 
   6   7   6       17.01       21.64      5.62 o 
   7   7   6      864.93      908.39     24.09 o 
   8   7   6     1035.00     1050.13     34.97 o 
   9   7   6      673.48      672.66     29.40 o 
  10   7   6       35.98       65.16     13.64 o 
  11   7   6       83.38       68.53     15.24 o 
  -6   8   6      156.75      197.80     34.90 o 
  -5   8   6      319.92      344.05     26.98 o 
  -4   8   6       38.95       70.51     20.71 o 
  -3   8   6        1.09        3.86      9.34 o 
  -2   8   6      765.56      703.15     43.46 o 
  -1   8   6     2241.93     2218.58     35.31 o 
   0   8   6      161.82      157.82      9.13 o 
   1   8   6      238.05      210.25      8.02 o 
   2   8   6      265.24      306.78     10.35 o 
   3   8   6        8.07       32.45      4.56 o 
   4   8   6       44.31       49.76      6.14 o 
   5   8   6       10.20       26.43      7.02 o 
   6   8   6      368.26      364.13     15.20 o 
   7   8   6        1.67        0.27     14.62 o 
   8   8   6      147.80      136.87     15.33 o 
   9   8   6        0.30       26.15     10.79 o 
  10   8   6        2.26       -1.38     14.13 o 
  -6   9   6        0.94       13.86     14.72 o 
  -5   9   6      206.25      203.45     23.12 o 
  -4   9   6       71.57       56.22     14.70 o 
  -3   9   6      500.42      484.30     30.94 o 
  -2   9   6       13.14       16.71      9.07 o 
  -1   9   6      909.17      893.51     22.09 o 
   0   9   6        0.34       -0.79      4.89 o 
   1   9   6      176.29      231.76      9.55 o 
   2   9   6      205.73      286.58      9.89 o 
   3   9   6      176.25      219.37      8.59 o 
   4   9   6       28.30       42.23      6.39 o 
   5   9   6     3098.93     2972.81     45.06 o 
   6   9   6        0.53       47.05      9.55 o 
   7   9   6      521.88      509.08     31.81 o 
   8   9   6       25.77       34.41     15.37 o 
   9   9   6      633.42      709.14     51.78 o 
  10   9   6      197.76      226.60     37.12 o 
  -5  10   6       62.64       59.65     17.81 o 
  -4  10   6      920.02      947.85     41.24 o 
  -3  10   6      182.44      198.18     22.35 o 
  -2  10   6      108.24      115.46     28.16 o 
  -1  10   6       24.17       43.79      7.48 o 
   0  10   6      155.28      166.66     14.18 o 
   1  10   6       46.67       47.72     12.32 o 
   2  10   6       93.11       91.08      7.19 o 
   3  10   6       63.70       77.17      6.47 o 
   4  10   6      569.96      530.61     16.70 o 
   5  10   6      289.96      288.11     16.48 o 
   6  10   6      686.48      655.51     29.04 o 
   7  10   6      255.89      285.68     21.37 o 
   8  10   6      201.01      202.08     44.13 o 
   9  10   6      177.59      198.01     19.80 o 
  10  10   6       31.23       73.41     27.49 o 
  -4  11   6        6.58       16.52     14.28 o 
  -3  11   6      156.01      146.99     19.19 o 
  -2  11   6      250.56      266.87     29.33 o 
  -1  11   6       20.46       10.49     10.33 o 
   0  11   6       97.10       93.90     12.85 o 
   1  11   6       25.79       18.37      9.23 o 
   2  11   6      393.80      407.65     17.02 o 
   3  11   6      323.43      305.42     11.07 o 
   4  11   6        1.90        2.40      5.44 o 
   5  11   6       57.48       84.50     23.16 o 
   6  11   6      123.57      110.36     16.11 o 
   7  11   6        1.76        7.13     11.78 o 
   8  11   6        0.45       11.15     12.72 o 
   9  11   6        3.51        9.78     12.62 o 
  10  11   6       18.38       23.69     13.36 o 
  -3  12   6       24.09       43.69     22.89 o 
  -2  12   6      229.19      336.87     33.56 o 
  -1  12   6        2.66       11.36     22.18 o 
   0  12   6       52.84       54.44     12.01 o 
   1  12   6      554.86      515.97     22.85 o 
   2  12   6       76.71       91.48     12.22 o 
   3  12   6      334.65      357.56     21.45 o 
   4  12   6       20.55       41.83      9.58 o 
   5  12   6       18.74       37.04     12.23 o 
   6  12   6        1.08       13.77     10.15 o 
   7  12   6       64.64       72.90     14.94 o 
   8  12   6        3.01       43.73     12.98 o 
   9  12   6        1.68       32.79     29.10 o 
  -2  13   6      174.79      231.50     30.74 o 
  -1  13   6       36.91       58.49     13.75 o 
   0  13   6       65.64       77.13     14.30 o 
   1  13   6       15.47       14.57     10.88 o 
   2  13   6      566.11      529.30     23.59 o 
   3  13   6      306.85      317.41     14.65 o 
   4  13   6      145.69      168.64     17.14 o 
   5  13   6       19.36       35.48     15.03 o 
   6  13   6       33.21       59.08     15.17 o 
   7  13   6       51.23       96.72     17.57 o 
   8  13   6       15.11       45.15     13.53 o 
  -1  14   6      126.20      165.42     39.37 o 
   0  14   6        4.65       11.79     11.82 o 
   1  14   6        0.01        1.58     10.49 o 
   2  14   6        9.77        5.32     11.18 o 
   3  14   6        2.31      -14.90     16.04 o 
   4  14   6       24.19       31.10     13.99 o 
   5  14   6      324.96      391.75     28.65 o 
   6  14   6        0.59        2.98     15.40 o 
   7  14   6      228.36      214.81     24.36 o 
   1  15   6      372.72      374.37     36.61 o 
   2  15   6        8.79        9.35     10.83 o 
   3  15   6       33.03        6.24     18.46 o 
   4  15   6      216.76      195.25     29.33 o 
   5  15   6        0.03       18.70     15.10 o 
   6  15   6       23.53       39.65     31.24 o 
  -5 -13   7       32.45       38.38     15.83 o 
  -4 -13   7       30.94        6.72     15.17 o 
  -3 -13   7      227.66      161.83     27.85 o 
  -2 -13   7       27.62       -4.50     21.68 o 
  -1 -13   7      121.57       76.65     25.37 o 
   0 -13   7        3.94        6.71     10.72 o 
  -7 -12   7      107.32       74.63     15.94 o 
  -6 -12   7       14.71       37.13     15.03 o 
  -5 -12   7       54.57       35.91     14.35 o 
  -4 -12   7       23.66       18.60     14.83 o 
  -3 -12   7       48.46       31.34     36.24 o 
  -2 -12   7       28.09       55.11     22.69 o 
  -1 -12   7       27.50       20.27     20.47 o 
   0 -12   7       62.51       60.06     12.19 o 
   1 -12   7       26.72        6.80     14.50 o 
  -8 -11   7        0.45       15.79     20.74 o 
  -7 -11   7       67.81       85.33     15.61 o 
  -6 -11   7       12.82       17.52     11.38 o 
  -5 -11   7        2.04       -5.33      9.92 o 
  -4 -11   7       88.14       70.48     15.12 o 
  -3 -11   7      176.40      155.81     26.04 o 
  -2 -11   7        1.85       21.60     11.85 o 
  -1 -11   7      114.94      109.57     17.65 o 
   0 -11   7      104.27      104.14     18.09 o 
   1 -11   7      292.26      282.25     19.60 o 
   2 -11   7       18.05       40.87     12.93 o 
   3 -11   7      279.58      257.27     19.96 o 
  -8 -10   7       12.85       34.45     11.68 o 
  -7 -10   7       28.31       18.66     11.26 o 
  -6 -10   7       89.94      104.27     18.63 o 
  -5 -10   7       13.96       19.14     13.42 o 
  -4 -10   7      616.74      583.71     49.20 o 
  -3 -10   7        4.13        5.48     10.02 o 
  -2 -10   7      324.94      314.63     17.68 o 
  -1 -10   7        6.92        0.34      5.79 o 
   0 -10   7        0.09       -2.80      8.42 o 
   1 -10   7        7.45        2.28      9.88 o 
   2 -10   7        3.22       17.60     11.46 o 
   3 -10   7      164.34      170.03     17.30 o 
   4 -10   7      191.92      238.28     29.87 o 
  -9  -9   7       77.85       76.36     26.81 o 
  -8  -9   7        2.48        9.06     13.49 o 
  -7  -9   7        6.50       11.73     25.71 o 
  -6  -9   7        7.18       20.83     10.22 o 
  -5  -9   7      379.25      363.74     21.92 o 
  -4  -9   7        5.70        7.59      9.47 o 
  -3  -9   7        0.05        6.83      9.11 o 
  -2  -9   7       54.36       57.66      9.84 o 
  -1  -9   7       46.45       44.87      9.97 o 
   0  -9   7        0.18        6.91      8.39 o 
   1  -9   7      337.37      352.20     19.36 o 
   2  -9   7       54.29       54.55      9.82 o 
   3  -9   7      160.85      171.33     17.92 o 
   4  -9   7       12.84       25.31     12.34 o 
   5  -9   7      191.13      237.25     23.32 o 
  -9  -8   7        0.01        6.74     14.93 o 
  -8  -8   7      259.98      221.76     38.73 o 
  -7  -8   7       24.73       33.33      9.89 o 
  -6  -8   7       32.71       28.53      9.65 o 
  -5  -8   7      216.64      241.74     17.95 o 
  -4  -8   7        8.40       19.07      9.38 o 
  -3  -8   7     1100.73     1093.98     34.71 o 
  -2  -8   7      241.31      251.70     14.21 o 
  -1  -8   7      209.44      217.35     15.64 o 
   0  -8   7      205.89      204.75     10.95 o 
   1  -8   7        8.55       17.24      6.63 o 
   2  -8   7       12.64        7.89     10.57 o 
   3  -8   7      171.08      163.63     13.06 o 
   4  -8   7       68.32       85.72     21.11 o 
   5  -8   7       25.75       24.59     12.69 o 
   6  -8   7       82.10      102.49     29.40 o 
  -9  -7   7       51.43       19.41      9.60 o 
  -8  -7   7       27.49       20.01     11.38 o 
  -7  -7   7       26.34       20.19      8.64 o 
  -6  -7   7       98.26      115.11     40.31 o 
  -5  -7   7       60.99       71.07     21.71 o 
  -4  -7   7      200.12      231.32     34.33 o 
  -3  -7   7      222.14      255.65     14.98 o 
  -2  -7   7      819.68      849.20     20.43 o 
  -1  -7   7      277.52      289.21      9.29 o 
   0  -7   7        1.69       17.13      5.35 o 
   1  -7   7       80.76       86.81     10.07 o 
   2  -7   7        6.64        7.77      6.71 o 
   3  -7   7       52.38       43.92      8.04 o 
   4  -7   7       77.24       85.84     13.69 o 
   5  -7   7        4.43        8.63      8.77 o 
   6  -7   7       20.58       45.78     15.55 o 
 -10  -6   7       66.14       33.69     33.09 o 
  -9  -6   7       89.21       82.22     31.75 o 
  -8  -6   7       66.62       48.63      8.94 o 
  -7  -6   7        0.85       23.82      8.05 o 
  -6  -6   7      304.93      348.54     18.59 o 
  -5  -6   7       98.03       78.74     10.58 o 
  -4  -6   7      192.08      184.17     12.89 o 
  -3  -6   7     3091.06     3009.77     39.18 o 
  -2  -6   7     1219.17     1199.97     19.05 o 
  -1  -6   7      388.34      412.85     11.67 o 
   0  -6   7        6.51       25.89      6.04 o 
   1  -6   7     1703.24     1646.95     21.80 o 
   2  -6   7      111.47      115.54      8.21 o 
   3  -6   7      185.63      193.97     11.02 o 
   4  -6   7      246.91      218.57     13.17 o 
   5  -6   7        4.35       17.45      8.49 o 
   6  -6   7       11.60       19.07     12.81 o 
   7  -6   7      152.27      132.46     21.47 o 
  -9  -5   7       12.82        7.99     26.58 o 
  -8  -5   7        1.87       44.97     25.51 o 
  -7  -5   7        3.62        9.62      7.22 o 
  -6  -5   7       56.39       60.37      7.96 o 
  -5  -5   7     1141.06     1099.23     25.37 o 
  -4  -5   7      533.16      532.66     17.48 o 
  -3  -5   7      487.35      487.41     13.44 o 
  -2  -5   7      282.02      282.98      9.07 o 
  -1  -5   7      440.16      423.62      8.75 o 
   0  -5   7       10.39       12.01      3.40 o 
   1  -5   7        0.03        3.31      3.20 o 
   2  -5   7       32.06       38.37      5.06 o 
   3  -5   7      763.39      751.86     20.03 o 
   4  -5   7       40.06       15.92      5.43 o 
   5  -5   7       47.45       53.82      9.96 o 
   6  -5   7      188.56      206.88     21.02 o 
   7  -5   7       11.92        7.21     12.52 o 
   8  -5   7       13.87       22.24     15.03 o 
  -9  -4   7       36.91       46.78     30.81 o 
  -8  -4   7        7.71        6.91     22.55 o 
  -7  -4   7       15.28       23.87     11.15 o 
  -6  -4   7     2227.82     2270.82     55.10 o 
  -5  -4   7       27.80       25.75      9.76 o 
  -4  -4   7        1.39        0.79      4.99 o 
  -3  -4   7      105.24      106.93      8.73 o 
  -2  -4   7     1307.61     1239.01     16.28 o 
  -1  -4   7     1222.42     1163.07     14.07 o 
   0  -4   7       77.56       76.02      4.52 o 
   1  -4   7     1063.26      996.00     13.59 o 
   2  -4   7      467.81      457.77     10.12 o 
   3  -4   7     1699.43     1639.18     21.15 o 
   4  -4   7      302.11      343.98     15.40 o 
   5  -4   7       18.92       13.29      7.33 o 
   6  -4   7        6.19       -5.09      9.47 o 
   7  -4   7       27.68       31.92     11.85 o 
   8  -4   7       26.27       29.41     13.81 o 
 -10  -3   7      145.92       60.14     27.25 o 
  -9  -3   7       28.72       43.29     23.49 o 
  -8  -3   7      202.07      192.90     34.10 o 
  -7  -3   7       65.67       39.98     12.27 o 
  -6  -3   7      517.25      550.96     11.07 o 
  -5  -3   7       34.70       52.51      5.11 o 
  -4  -3   7      590.03      543.02     21.94 o 
  -3  -3   7       22.98       21.12      4.13 o 
  -2  -3   7     1313.65     1275.52     21.40 o 
  -1  -3   7      276.70      319.67      6.66 o 
   0  -3   7     7296.63     7276.53     51.28 o 
   1  -3   7     1109.08     1101.49     13.54 o 
   2  -3   7       44.89       52.76      3.85 o 
   3  -3   7      256.59      287.93      7.52 o 
   4  -3   7      208.13      206.21     10.95 o 
   5  -3   7       45.31       59.45     17.45 o 
   6  -3   7      192.72      149.17     16.64 o 
   7  -3   7        2.93        7.89     10.29 o 
   8  -3   7        9.26       13.26     11.31 o 
   9  -3   7       37.05       64.19     16.48 o 
 -10  -2   7      129.14       54.43     26.24 o 
  -9  -2   7      162.17      146.19     32.08 o 
  -7  -2   7       92.48      -11.41     11.41 o 
  -6  -2   7      141.78      171.84     13.07 o 
  -5  -2   7      434.67      393.48     10.72 o 
  -4  -2   7        2.30       14.45      4.45 o 
  -3  -2   7      205.81      224.32      9.83 o 
  -2  -2   7        0.51        3.31      3.16 o 
  -1  -2   7        3.08        2.98      3.40 o 
   0  -2   7     2838.68     3015.82     24.69 o 
   1  -2   7       84.91      129.54      4.70 o 
   2  -2   7      739.15      735.61     10.22 o 
   3  -2   7      244.97      211.50      7.39 o 
   4  -2   7       40.52       38.84      6.32 o 
   5  -2   7        8.23       13.49      7.42 o 
   6  -2   7      268.89      277.06     19.67 o 
   7  -2   7        6.65        6.71      9.08 o 
   8  -2   7       63.52       65.56     14.67 o 
   9  -2   7       37.10       50.22     14.58 o 
 -10  -1   7      142.17       64.77     28.19 o 
  -9  -1   7       17.91       26.18     22.89 o 
  -7  -1   7       55.06       42.89      7.85 o 
  -6  -1   7       88.12       94.72      5.48 o 
  -5  -1   7      216.29      195.52      9.34 o 
  -4  -1   7       19.60       27.35      3.43 o 
  -3  -1   7       65.12       78.39      5.80 o 
  -2  -1   7      488.81      483.56     10.25 o 
  -1  -1   7      169.45      166.02      6.33 o 
   0  -1   7     4129.18     4146.34     33.05 o 
   1  -1   7     5340.10     5435.38     42.06 o 
   2  -1   7      968.26      913.27     11.71 o 
   3  -1   7      203.37      250.10      8.59 o 
   4  -1   7     1141.91     1167.34     21.38 o 
   5  -1   7      615.24      674.20     21.06 o 
   6  -1   7       21.86       25.68      9.22 o 
   7  -1   7      500.95      541.46     26.35 o 
   8  -1   7      109.35      104.14     26.21 o 
   9  -1   7      195.43      226.31     60.17 o 
  -9   0   7      210.53      179.29     28.73 o 
  -8   0   7     1029.89     1062.30     32.42 o 
  -7   0   7       31.59       22.75      7.99 o 
  -6   0   7       14.85       15.55      5.56 o 
  -5   0   7      325.28      308.31      8.79 o 
  -4   0   7      528.19      527.55     10.66 o 
  -3   0   7      254.00      282.40      9.73 o 
  -2   0   7       24.95       36.90      4.57 o 
  -1   0   7     1980.63     1802.02     30.30 o 
   0   0   7      264.56      269.84      7.17 o 
   1   0   7      214.01      261.35      6.67 o 
   2   0   7      663.50      547.80      8.56 o 
   3   0   7        4.54        5.72      3.49 o 
   4   0   7      542.91      578.32     14.23 o 
   5   0   7       87.22       86.81      9.27 o 
   6   0   7      253.80      268.97     14.64 o 
   7   0   7      334.72      306.28     19.85 o 
   8   0   7       18.04       18.51      9.86 o 
   9   0   7      101.12       94.85     22.32 o 
  10   0   7       28.77       32.83     12.82 o 
  -9   1   7        3.97        7.28      9.19 o 
  -8   1   7       59.35       41.21     11.01 o 
  -7   1   7      387.27      352.85     20.07 o 
  -6   1   7      394.02      359.96     16.00 o 
  -5   1   7        3.54        3.26      5.07 o 
  -4   1   7        2.17        3.54      3.35 o 
  -3   1   7       92.36      110.92      4.88 o 
  -2   1   7      781.92      800.66     17.56 o 
  -1   1   7       54.30       45.10      4.45 o 
   0   1   7     1005.19     1058.34     14.45 o 
   1   1   7       86.10      109.54      4.65 o 
   2   1   7     1165.54     1067.46     13.50 o 
   3   1   7      171.92      187.30      6.92 o 
   4   1   7       20.65       30.74      4.90 o 
   5   1   7      265.80      253.35     15.06 o 
   6   1   7      241.39      172.48     12.07 o 
   7   1   7      223.85      227.16     16.13 o 
   8   1   7       51.37       69.11     14.80 o 
   9   1   7       54.60       32.49     18.59 o 
  10   1   7       55.69       62.89     14.08 o 
  -9   2   7        6.46       17.28      9.27 o 
  -8   2   7       40.75       41.26     11.40 o 
  -7   2   7      418.93      376.54     22.95 o 
  -6   2   7       29.66       15.24      9.13 o 
  -5   2   7       25.91       15.77      7.72 o 
  -4   2   7       65.85       45.78      8.39 o 
  -3   2   7       81.24      102.11      7.49 o 
  -2   2   7     1146.66     1125.53     31.34 o 
  -1   2   7      957.26      880.31     14.74 o 
   0   2   7      610.17      692.39      9.94 o 
   1   2   7      208.05      208.94      5.99 o 
   2   2   7     2306.54     2429.00     22.89 o 
   3   2   7      641.40      615.41      9.08 o 
   4   2   7     1660.09     1658.24     21.86 o 
   5   2   7      212.59      220.28     12.02 o 
   6   2   7      889.48      813.19     70.47 o 
   7   2   7      602.06      597.12     21.05 o 
   8   2   7      321.90      348.90     35.07 o 
   9   2   7      101.85      124.82     15.56 o 
  10   2   7       23.94       47.25     13.44 o 
  -9   3   7       32.54       17.40     11.03 o 
  -8   3   7       12.91       -1.46      9.81 o 
  -7   3   7      222.85      274.92     22.55 o 
  -6   3   7      119.91      134.58     15.91 o 
  -5   3   7       55.45       69.27     12.28 o 
  -4   3   7        2.35       15.71      7.52 o 
  -3   3   7        3.77        3.36      6.04 o 
  -2   3   7     1093.24     1140.99     20.45 o 
  -1   3   7       14.09       26.90      3.69 o 
   0   3   7      644.64      629.90      8.55 o 
   1   3   7     3082.42     3131.50     25.21 o 
   2   3   7     2902.14     3025.13     25.01 o 
   3   3   7     4256.07     4451.72     34.31 o 
   4   3   7       20.16       27.72      3.76 o 
   5   3   7      311.68      291.93     12.59 o 
   6   3   7       21.95       23.43      6.64 o 
   7   3   7       44.63       37.69      8.02 o 
   8   3   7       24.37       16.61      7.35 o 
   9   3   7        1.11       14.34      9.27 o 
  10   3   7      114.69       99.32     15.39 o 
  -8   4   7       86.56       86.30     15.10 o 
  -7   4   7        4.85       17.05     12.69 o 
  -6   4   7      147.90      154.24     18.53 o 
  -5   4   7        3.17        4.77      8.93 o 
  -4   4   7        7.35       11.54      8.46 o 
  -3   4   7      218.36      232.87     21.01 o 
  -2   4   7      434.91      416.74     13.64 o 
  -1   4   7     1184.09     1245.27     18.31 o 
   0   4   7       19.02       50.25      3.84 o 
   1   4   7       74.44      108.86      4.14 o 
   2   4   7      166.68      207.57      5.87 o 
   3   4   7     5967.89     6290.12     46.06 o 
   4   4   7      546.48      507.54     10.90 o 
   5   4   7      380.68      406.06     11.17 o 
   6   4   7      588.72      505.97     17.96 o 
   7   4   7        0.37        2.70      5.75 o 
   8   4   7     1384.56     1458.17     65.26 o 
   9   4   7        4.23        3.19      7.72 o 
  10   4   7       67.37       70.07     13.03 o 
  -8   5   7       27.84       18.97     12.64 o 
  -7   5   7       44.04       50.00     13.79 o 
  -6   5   7      302.69      280.90     25.77 o 
  -5   5   7      728.51      778.12     36.78 o 
  -4   5   7        8.43       -0.47      9.06 o 
  -3   5   7      477.78      424.26     24.83 o 
  -2   5   7      150.92      148.13     11.90 o 
  -1   5   7     1257.82     1264.05     19.16 o 
   0   5   7      231.27      232.46      6.23 o 
   1   5   7        0.06        2.61      2.35 o 
   2   5   7      228.89      284.06      6.05 o 
   3   5   7        7.44        8.71      2.52 o 
   4   5   7      553.12      597.35     10.71 o 
   5   5   7      668.09      659.88     14.21 o 
   6   5   7      427.26      424.21     14.01 o 
   7   5   7       27.29       28.91      7.28 o 
   8   5   7        0.71       16.19      7.43 o 
   9   5   7      360.83      430.25     29.30 o 
  10   5   7      190.03      193.71     22.62 o 
  11   5   7        0.00       -4.77     10.94 o 
  -7   6   7       16.69       14.72     12.16 o 
  -6   6   7        2.08        1.46     11.14 o 
  -5   6   7       42.87       77.25     16.78 o 
  -4   6   7      189.26      222.84     22.49 o 
  -3   6   7       90.33       85.78     15.84 o 
  -2   6   7      142.67      130.36      9.74 o 
  -1   6   7      893.70      901.40     13.44 o 
   0   6   7       15.55        8.41      3.00 o 
   1   6   7      799.81      781.74     12.45 o 
   2   6   7      815.22      852.56     11.31 o 
   3   6   7      230.87      236.34      8.04 o 
   4   6   7       11.62       24.32      3.56 o 
   5   6   7      395.52      413.64     11.17 o 
   6   6   7      269.08      258.51     10.57 o 
   7   6   7      538.06      530.23     20.51 o 
   8   6   7       26.73       49.84     17.69 o 
   9   6   7        7.12        8.42     12.22 o 
  10   6   7        6.89        5.89     10.52 o 
  11   6   7       80.89       71.28     17.45 o 
  -7   7   7      120.77       91.49     18.88 o 
  -6   7   7      126.35      115.66     18.67 o 
  -5   7   7      247.49      233.58     26.65 o 
  -4   7   7        0.99       -6.51     11.48 o 
  -3   7   7      992.82      926.12     42.15 o 
  -2   7   7       20.27       36.14      9.78 o 
  -1   7   7      306.74      319.57     11.45 o 
   0   7   7      609.69      617.06     12.36 o 
   1   7   7      414.61      412.60     11.70 o 
   2   7   7      125.98      129.98      6.13 o 
   3   7   7       51.69      144.26      5.84 o 
   4   7   7     3827.90     3803.14     36.61 o 
   5   7   7        1.99       18.03      4.26 o 
   6   7   7       96.22      120.06      8.51 o 
   7   7   7       70.31      129.88     14.85 o 
   8   7   7       33.50       51.64     11.77 o 
   9   7   7      653.55      701.13     30.91 o 
  10   7   7       70.44       61.75     20.44 o 
  -6   8   7       74.88       95.53     18.63 o 
  -5   8   7      142.00      177.44     20.96 o 
  -4   8   7      717.39      682.34     40.88 o 
  -3   8   7     1026.58      946.32     45.78 o 
  -2   8   7      839.85      838.91     28.34 o 
  -1   8   7      253.14      273.65     13.10 o 
   0   8   7     1358.57     1218.37     19.08 o 
   1   8   7     4568.46     4407.40     46.95 o 
   2   8   7      608.10      635.46     13.86 o 
   3   8   7     1085.99     1049.44     16.49 o 
   4   8   7      343.32      380.67     12.31 o 
   5   8   7      121.44      144.90     20.61 o 
   6   8   7       48.87       68.82     13.57 o 
   7   8   7      341.84      316.37     20.88 o 
   8   8   7      286.58      255.01     28.96 o 
   9   8   7      289.60      272.34     16.16 o 
  10   8   7      100.99      110.01     12.54 o 
  -6   9   7       36.83       22.59     17.48 o 
  -5   9   7       61.73       57.08     16.66 o 
  -4   9   7        0.01        1.47     10.52 o 
  -3   9   7        1.08       -0.74      9.46 o 
  -2   9   7      116.58      112.94     14.55 o 
  -1   9   7      257.14      246.02     13.33 o 
   0   9   7       24.99       26.67      7.52 o 
   1   9   7     1937.87     1854.22     26.01 o 
   2   9   7      289.07      269.88     10.36 o 
   3   9   7      931.21      906.47     17.19 o 
   4   9   7      203.86      293.33     11.55 o 
   5   9   7     1143.92     1150.18     26.47 o 
   6   9   7      137.45      135.67     14.09 o 
   7   9   7       50.70       47.52     12.01 o 
   8   9   7       94.45       93.59     14.97 o 
   9   9   7       11.49       27.18     13.83 o 
  10   9   7       77.92      100.38     55.00 o 
  -5  10   7        8.33       13.70     21.81 o 
  -4  10   7       11.67       -0.11     12.48 o 
  -3  10   7       91.63       69.42     13.41 o 
  -2  10   7      469.97      462.37     27.15 o 
  -1  10   7       45.51       78.51      9.96 o 
   0  10   7       28.69        8.95      9.06 o 
   1  10   7      216.76      223.14     20.65 o 
   2  10   7        1.66        5.30      4.13 o 
   3  10   7     1438.07     1395.33     22.35 o 
   4  10   7       32.65       28.03      6.47 o 
   5  10   7        0.52       43.81      9.13 o 
   6  10   7        2.71       21.88      9.87 o 
   7  10   7      125.10      132.18     16.27 o 
   8  10   7        0.01       13.98      9.95 o 
   9  10   7      144.36      161.27     28.69 o 
  10  10   7        4.81       52.31     36.01 o 
  -4  11   7        9.51       15.92     14.79 o 
  -3  11   7        0.95        2.27     10.13 o 
  -2  11   7       64.19       95.31     22.02 o 
  -1  11   7       73.75       78.94     12.54 o 
   0  11   7      346.13      351.77     19.58 o 
   1  11   7        0.55       15.61      9.67 o 
   2  11   7      184.63      198.72     13.60 o 
   3  11   7      130.79      150.36      8.71 o 
   4  11   7      670.47      668.03     19.75 o 
   5  11   7        0.21        8.00      9.15 o 
   6  11   7       17.98       24.00     10.20 o 
   7  11   7       12.02       11.72     15.14 o 
   8  11   7       30.52       25.02     10.89 o 
   9  11   7        4.61       17.52     21.08 o 
  10  11   7       38.78       65.95     32.55 o 
  -3  12   7      584.29      603.94     44.37 o 
  -2  12   7       29.64       15.57     18.66 o 
  -1  12   7        0.00       -2.80     10.45 o 
   0  12   7       38.50       47.24     11.74 o 
   1  12   7        0.44        4.74      9.52 o 
   2  12   7      117.68      116.80     13.57 o 
   3  12   7       11.47       15.94      6.47 o 
   4  12   7      178.19      186.20     14.72 o 
   5  12   7        2.88        4.54      9.27 o 
   6  12   7        0.47       18.91     10.55 o 
   7  12   7       53.97       44.10     14.03 o 
   8  12   7      185.47      173.51     39.77 o 
   9  12   7      142.81      125.67     17.88 o 
  -2  13   7      270.63      340.10     35.77 o 
  -1  13   7        0.01        1.05     13.29 o 
   0  13   7        1.04        5.16     16.01 o 
   1  13   7        4.36       18.26     16.65 o 
   2  13   7       61.71       81.45     12.65 o 
   3  13   7       13.14       23.13      7.72 o 
   4  13   7      430.91      430.58     21.32 o 
   5  13   7      233.29      264.05     30.81 o 
   6  13   7      364.83      456.38     29.62 o 
   7  13   7      201.86      247.10     40.14 o 
   8  13   7       36.17       55.54     25.84 o 
  -1  14   7       76.32       63.63     20.54 o 
   0  14   7        3.66       -4.85     10.88 o 
   1  14   7      322.33      348.99     21.37 o 
   2  14   7      237.38      244.14     17.73 o 
   3  14   7      347.63      265.46     29.20 o 
   4  14   7      238.38      256.70     28.36 o 
   5  14   7      123.46      159.37     26.19 o 
   6  14   7      207.88      217.06     23.96 o 
   7  14   7        4.02        0.91     30.37 o 
   1  15   7        2.91        5.35     10.97 o 
   2  15   7       13.88       19.34     11.46 o 
   3  15   7       40.64       -1.21     17.59 o 
   4  15   7        0.02       22.75     20.27 o 
   5  15   7        0.14      -16.31     17.72 o 
   6  15   7       69.23       71.71     17.95 o 
  -5 -13   8       35.69      -15.03     27.85 o 
  -4 -13   8       32.14       21.84     39.40 o 
  -2 -13   8        5.74       27.45     24.10 o 
  -1 -13   8        3.06        3.62     22.08 o 
  -6 -12   8       10.57       17.08     13.22 o 
  -5 -12   8        1.31       19.77     15.10 o 
  -4 -12   8        6.61      -10.21     14.06 o 
  -3 -12   8      112.28       60.88     19.67 o 
  -2 -12   8       57.44       42.76     22.62 o 
  -1 -12   8      106.80       69.33     25.17 o 
   0 -12   8       32.80       32.80     11.32 o 
   1 -12   8        1.64        8.11     20.10 o 
  -7 -11   8       76.55       90.65     15.78 o 
  -6 -11   8       64.95       45.69     14.34 o 
  -5 -11   8       47.93       46.85     17.05 o 
  -4 -11   8      406.66      370.19     26.15 o 
  -3 -11   8      700.97      682.70     33.76 o 
  -2 -11   8      275.46      229.61     20.81 o 
  -1 -11   8        6.92       -8.32     18.06 o 
   0 -11   8       52.66       37.83     11.58 o 
   1 -11   8       31.71       22.85     11.34 o 
   2 -11   8       94.57      115.07     15.26 o 
   3 -11   8       32.19       25.10     20.94 o 
  -8 -10   8      158.56      128.98     29.20 o 
  -7 -10   8      336.26      299.02     38.90 o 
  -6 -10   8        3.38        2.47      9.89 o 
  -5 -10   8      236.24      214.35     19.84 o 
  -4 -10   8      209.24      211.34     20.21 o 
  -3 -10   8      939.82      913.46     36.18 o 
  -2 -10   8       68.10       58.39     12.86 o 
  -1 -10   8      303.56      284.41     12.87 o 
   0 -10   8       35.96       22.78      9.26 o 
   1 -10   8        5.51        3.69     10.22 o 
   2 -10   8      236.15      230.16     18.55 o 
   3 -10   8        8.77       10.99     12.74 o 
   4 -10   8       61.58       39.73     19.33 o 
  -9  -9   8       87.49       69.12     12.89 o 
  -8  -9   8       20.93       21.86     16.24 o 
  -7  -9   8       88.65       85.82     14.46 o 
  -6  -9   8        0.34       -4.59      8.31 o 
  -5  -9   8      267.14      266.34     20.29 o 
  -4  -9   8        0.08       -1.17      8.97 o 
  -3  -9   8      684.89      678.77     29.72 o 
  -2  -9   8       28.13       40.00     10.77 o 
  -1  -9   8       42.74       38.09      6.54 o 
   0  -9   8       25.77       20.84      9.02 o 
   1  -9   8      121.04      110.51     13.49 o 
   2  -9   8      177.34      197.57     26.75 o 
   3  -9   8        4.12       15.69      9.55 o 
   4  -9   8       39.60       58.72     14.66 o 
   5  -9   8        4.60       34.57     15.09 o 
  -9  -8   8       90.68      100.02     13.16 o 
  -8  -8   8      112.55       68.21     12.37 o 
  -7  -8   8       60.61       67.24     12.73 o 
  -6  -8   8       17.82       12.18      9.64 o 
  -5  -8   8       45.48       55.87     11.63 o 
  -4  -8   8        9.29       19.23      9.99 o 
  -3  -8   8       28.98       45.88     11.25 o 
  -2  -8   8       56.40       46.68     15.37 o 
  -1  -8   8      435.72      385.13     12.16 o 
   0  -8   8       71.71       58.89     11.64 o 
   1  -8   8      101.76       95.40     13.31 o 
   2  -8   8       12.94       13.90      8.00 o 
   3  -8   8     1048.87     1073.00     27.84 o 
   4  -8   8      159.72      162.43     18.65 o 
   5  -8   8        4.37        9.02     14.50 o 
   6  -8   8        4.06       26.24     20.07 o 
  -9  -7   8        1.17       10.88      8.33 o 
  -8  -7   8       61.83       63.06     10.77 o 
  -7  -7   8      103.91       89.60     12.30 o 
  -6  -7   8       34.61       39.23     10.29 o 
  -5  -7   8        3.86        0.14      8.69 o 
  -4  -7   8      291.25      328.84     19.52 o 
  -3  -7   8      264.21      267.41     18.25 o 
  -2  -7   8       90.77       86.18      8.85 o 
  -1  -7   8     1073.59      979.45     16.15 o 
   0  -7   8     1193.32     1220.98     20.15 o 
   1  -7   8      307.40      312.07     14.74 o 
   2  -7   8        7.12       13.25      7.12 o 
   3  -7   8       57.63       65.95     11.56 o 
   4  -7   8        2.22       -0.89      7.73 o 
   5  -7   8      208.82      235.21     17.65 o 
   6  -7   8       69.14       98.36     19.19 o 
  -9  -6   8      120.99      101.08     35.71 o 
  -8  -6   8       77.27       70.04     10.64 o 
  -7  -6   8      649.15      635.15     52.82 o 
  -6  -6   8      126.75      117.83     17.89 o 
  -5  -6   8        4.74        7.57      8.16 o 
  -4  -6   8       85.82       74.03     11.15 o 
  -3  -6   8      294.47      317.24     12.14 o 
  -2  -6   8       86.12       98.81      7.23 o 
  -1  -6   8     1436.91     1433.68     19.45 o 
   0  -6   8     1283.52     1287.21     19.90 o 
   1  -6   8     2882.83     2888.91     33.87 o 
   2  -6   8      817.45      785.20     19.02 o 
   3  -6   8     1185.29     1175.44     24.11 o 
   4  -6   8      301.20      288.30     13.72 o 
   5  -6   8      127.16      159.21     14.51 o 
   6  -6   8       16.07       14.31     17.65 o 
   7  -6   8        5.89       14.54     13.43 o 
  -9  -5   8       87.73       72.29     34.10 o 
  -8  -5   8      627.51      540.52     50.68 o 
  -7  -5   8       86.73       94.52     10.81 o 
  -6  -5   8      170.44      186.39     11.66 o 
  -5  -5   8      780.79      736.78     37.86 o 
  -4  -5   8      712.08      690.56     20.49 o 
  -3  -5   8       28.86       24.05      5.37 o 
  -2  -5   8      499.94      552.82     17.13 o 
  -1  -5   8     1027.52     1057.92     15.38 o 
   0  -5   8      228.43      198.15     10.36 o 
   1  -5   8      427.05      465.70     10.93 o 
   2  -5   8       49.53       40.59      6.08 o 
   3  -5   8        6.93       13.23      6.26 o 
   4  -5   8      432.32      410.39     14.30 o 
   5  -5   8      102.40      117.97     19.01 o 
   6  -5   8       47.38       42.78     13.63 o 
   7  -5   8        2.35       40.84     15.16 o 
   8  -5   8       98.88      116.99     27.45 o 
  -8  -4   8       20.28       -7.92     23.29 o 
  -7  -4   8       37.40       36.04      6.76 o 
  -6  -4   8      314.49      289.87     12.79 o 
  -5  -4   8      963.04      962.16     22.83 o 
  -4  -4   8      444.89      448.14     15.77 o 
  -3  -4   8       30.79       44.34      5.80 o 
  -2  -4   8      117.14      117.36      6.79 o 
  -1  -4   8        3.49        4.46      1.99 o 
   0  -4   8      518.69      598.03     10.28 o 
   1  -4   8      148.96      131.64      5.85 o 
   2  -4   8        4.85        1.96      3.22 o 
   3  -4   8       73.00       87.05      7.76 o 
   4  -4   8        6.38        6.91      5.40 o 
   5  -4   8      414.23      363.93     17.23 o 
   6  -4   8        0.01       13.23     10.44 o 
   7  -4   8        1.58        5.43     11.00 o 
   8  -4   8        2.72       -0.03     12.23 o 
  -8  -3   8      260.49      193.17     36.58 o 
  -7  -3   8        4.53       27.79     23.16 o 
  -6  -3   8        7.97        8.82      5.10 o 
  -5  -3   8      464.03      447.29     13.08 o 
  -4  -3   8      175.46      195.27     11.53 o 
  -3  -3   8       79.64       82.35      9.37 o 
  -2  -3   8     1539.26     1569.22     27.77 o 
  -1  -3   8      116.37      121.14      5.87 o 
   0  -3   8      207.06      205.54      6.11 o 
   1  -3   8        3.08        0.97      2.53 o 
   2  -3   8      810.30      802.04     12.02 o 
   3  -3   8      326.24      312.46      9.28 o 
   4  -3   8      141.79      135.33      9.08 o 
   5  -3   8       42.04       49.82      8.85 o 
   6  -3   8        0.19        0.60      9.03 o 
   7  -3   8      628.61      699.08     32.87 o 
   8  -3   8        1.64       -0.27     11.13 o 
   9  -3   8      104.28      116.18     25.17 o 
 -10  -2   8       33.19       43.09     25.44 o 
  -7  -2   8      260.40      237.67     35.30 o 
  -6  -2   8       82.60      134.89      8.57 o 
  -5  -2   8      173.49      168.86      7.11 o 
  -4  -2   8      467.08      490.38     11.95 o 
  -3  -2   8      676.40      702.46     18.92 o 
  -2  -2   8     1414.65     1389.37     31.97 o 
  -1  -2   8      904.02      970.00     20.08 o 
   0  -2   8     1048.05     1169.66     17.98 o 
   1  -2   8       61.08       64.69      4.26 o 
   2  -2   8       39.75       61.38      4.26 o 
   3  -2   8       72.98       58.82      4.52 o 
   4  -2   8      672.62      683.16     22.74 o 
   5  -2   8       89.47       91.45      9.45 o 
   6  -2   8      115.32      109.45     14.71 o 
   7  -2   8       31.01       25.92     11.16 o 
   8  -2   8       15.80       16.85     18.66 o 
   9  -2   8        1.20       11.14     11.65 o 
  -9  -1   8       76.01       62.49     26.11 o 
  -7  -1   8       20.22       14.16      7.65 o 
  -6  -1   8        0.17        7.65     10.27 o 
  -5  -1   8       15.45       33.80      4.51 o 
  -4  -1   8        1.86        0.88      2.96 o 
  -3  -1   8      832.02      866.80     29.67 o 
  -2  -1   8      218.42      238.01      9.30 o 
  -1  -1   8        0.01       -2.60      2.60 o 
   0  -1   8      630.40      623.23     12.69 o 
   1  -1   8     6925.55     7172.56     54.05 o 
   2  -1   8        2.46        5.16      2.51 o 
   3  -1   8        0.09       -2.57      2.57 o 
   4  -1   8       56.14       29.98      5.93 o 
   5  -1   8      140.52      134.06      9.33 o 
   6  -1   8       80.30       65.60     13.26 o 
   7  -1   8      440.43      388.66     25.98 o 
   8  -1   8      154.86      144.95     17.94 o 
   9  -1   8       68.57       57.12     26.31 o 
  -9   0   8        4.43        9.70      8.08 o 
  -8   0   8      188.80      185.92     15.57 o 
  -7   0   8      219.66      247.54     16.04 o 
  -6   0   8      134.52      141.71     10.74 o 
  -5   0   8       61.73       66.57      6.34 o 
  -4   0   8      556.46      557.15     19.96 o 
  -3   0   8      224.48      213.24      8.50 o 
  -2   0   8     1076.54      989.91     27.49 o 
  -1   0   8      188.46      172.01      8.72 o 
   0   0   8      307.43      351.86      7.94 o 
   1   0   8        1.65        9.30      2.61 o 
   2   0   8        0.71        5.18      2.37 o 
   3   0   8      173.42      216.95      7.19 o 
   4   0   8     1661.86     1545.14     27.65 o 
   5   0   8       55.54       61.66      8.89 o 
   6   0   8      314.88      316.47     16.06 o 
   7   0   8      173.50      164.91     40.20 o 
   8   0   8      371.76      391.74     24.09 o 
   9   0   8       20.74        1.23     10.42 o 
  10   0   8        0.29       14.44     11.37 o 
  -9   1   8       79.48       81.27     12.90 o 
  -8   1   8       62.67       60.27     12.55 o 
  -7   1   8        0.76       14.16      8.73 o 
  -6   1   8        4.18        1.34      6.85 o 
  -5   1   8      799.07      807.16     23.00 o 
  -4   1   8      158.13      129.31      8.12 o 
  -3   1   8      243.57      223.13      7.56 o 
  -2   1   8        1.82        2.75      4.83 o 
  -1   1   8       79.95       88.03      5.94 o 
   0   1   8      531.73      470.06     11.10 o 
   1   1   8      971.13     1045.43     13.53 o 
   2   1   8      287.91      308.10      7.77 o 
   3   1   8       39.67       29.47      4.61 o 
   4   1   8       29.71       46.32      5.76 o 
   5   1   8      332.10      347.92     17.64 o 
   6   1   8        2.88        0.97      5.68 o 
   7   1   8       70.69       83.77     15.23 o 
   8   1   8        0.05        5.61      8.58 o 
   9   1   8       27.90       37.90     12.11 o 
  10   1   8      125.67      128.33     17.84 o 
  -9   2   8       19.97        9.87     10.47 o 
  -8   2   8      226.96      191.09     19.40 o 
  -7   2   8       76.19       75.64     13.83 o 
  -6   2   8      144.53      137.73     14.70 o 
  -5   2   8        4.86        1.14      7.25 o 
  -4   2   8      140.85      103.36     11.75 o 
  -3   2   8      190.21      187.00     13.63 o 
  -2   2   8      572.68      573.54     22.55 o 
  -1   2   8      125.96       94.93      6.44 o 
   0   2   8       87.24      150.00      6.19 o 
   1   2   8      256.18      275.67      7.00 o 
   2   2   8      205.32      195.00      6.43 o 
   3   2   8       61.92       62.02      4.29 o 
   4   2   8       50.24       61.01      4.67 o 
   5   2   8        9.10        5.94      5.44 o 
   6   2   8     1313.02     1138.75     28.07 o 
   7   2   8       60.62       75.95      9.96 o 
   8   2   8       69.05       60.08     12.12 o 
   9   2   8      451.00      406.05     24.46 o 
  10   2   8      252.12      238.94     40.37 o 
  -9   3   8        3.81        4.90     11.41 o 
  -8   3   8       24.55       17.96     19.97 o 
  -7   3   8        6.08        8.46     11.28 o 
  -6   3   8       17.80       14.03     10.00 o 
  -5   3   8      943.69      879.54     33.49 o 
  -4   3   8      307.40      310.23     19.26 o 
  -3   3   8     1119.47     1126.07     35.64 o 
  -2   3   8     1196.70     1179.53     21.78 o 
  -1   3   8     1084.21     1086.03     30.05 o 
   0   3   8     4831.44     4731.55     35.09 o 
   1   3   8       62.32       48.88      3.52 o 
   2   3   8      521.57      560.25     10.85 o 
   3   3   8        6.24       33.92      3.51 o 
   4   3   8      839.80      864.94     16.94 o 
   5   3   8      617.27      624.57     14.38 o 
   6   3   8      667.99      580.32     19.74 o 
   7   3   8     1030.97      991.97     27.15 o 
   8   3   8      150.07      167.83     15.72 o 
   9   3   8      150.84      156.75     16.56 o 
  10   3   8      237.18      248.32     21.12 o 
  -8   4   8       33.35       43.56     12.74 o 
  -7   4   8       17.70        7.92     12.82 o 
  -6   4   8      119.11       97.06     16.58 o 
  -5   4   8       96.11       65.64     12.95 o 
  -4   4   8       33.32       23.89      9.60 o 
  -3   4   8      320.36      346.54     17.28 o 
  -2   4   8      396.36      402.29     14.35 o 
  -1   4   8       51.60       50.62      4.89 o 
   0   4   8     3956.12     4160.58     32.14 o 
   1   4   8     3975.24     4009.68     29.58 o 
   2   4   8      500.23      622.53      9.27 o 
   3   4   8        9.84        5.68      2.82 o 
   4   4   8      484.04      501.17     11.51 o 
   5   4   8      128.67      121.56      8.21 o 
   6   4   8      184.17      167.99     19.05 o 
   7   4   8      522.65      499.53     22.22 o 
   8   4   8      168.07      175.58     14.08 o 
   9   4   8      142.14      113.53     16.46 o 
  10   4   8      457.80      495.77     80.81 o 
  -8   5   8       10.85       10.91     23.42 o 
  -7   5   8       25.73       17.11     11.74 o 
  -6   5   8       32.91       39.20     14.70 o 
  -5   5   8       51.54       29.26     12.69 o 
  -4   5   8        1.36        7.52      9.20 o 
  -3   5   8      864.51      844.57     34.77 o 
  -2   5   8       35.01       31.65      7.29 o 
  -1   5   8        9.44        4.58      7.65 o 
   0   5   8     1204.84     1194.74     19.36 o 
   1   5   8     2977.07     2956.58     28.81 o 
   2   5   8      176.01      153.07      4.91 o 
   3   5   8      114.15      132.37      4.97 o 
   4   5   8       58.40       93.20      6.00 o 
   5   5   8        0.06        8.65      4.68 o 
   6   5   8       67.73       84.62      9.49 o 
   7   5   8     1523.29     1500.15     33.57 o 
   8   5   8      307.74      343.32     23.24 o 
   9   5   8      650.90      660.31     24.83 o 
  10   5   8       73.92       56.58     16.85 o 
  -7   6   8      162.58      164.80     20.74 o 
  -6   6   8      213.25      245.46     26.65 o 
  -5   6   8        0.20        7.05     11.48 o 
  -4   6   8       35.46       37.92     13.16 o 
  -3   6   8      265.01      265.32     22.42 o 
  -2   6   8     1972.75     1900.10     42.98 o 
  -1   6   8     2927.26     2829.97     34.51 o 
   0   6   8       40.03       33.50      5.29 o 
   1   6   8     1822.45     1741.95     18.69 o 
   2   6   8      674.32      685.13     10.49 o 
   3   6   8      619.31      594.81      9.69 o 
   4   6   8       64.71       77.95      5.81 o 
   5   6   8      119.95      129.17     10.48 o 
   6   6   8      229.82      294.42     19.09 o 
   7   6   8      528.42      576.18     26.33 o 
   8   6   8       81.47       92.58     10.96 o 
   9   6   8        6.30        5.23     10.21 o 
  10   6   8        1.59       36.92     16.04 o 
  -7   7   8      216.10      203.17     22.93 o 
  -6   7   8        9.80       21.58     12.58 o 
  -5   7   8        5.19        4.03     14.03 o 
  -4   7   8       91.94      112.63     20.00 o 
  -3   7   8      486.21      475.88     30.94 o 
  -2   7   8      156.71      161.17     15.71 o 
  -1   7   8      161.46      168.49      9.11 o 
   0   7   8      141.74      162.44      7.29 o 
   1   7   8      229.07      219.12      9.81 o 
   2   7   8      310.56      314.38      8.18 o 
   3   7   8       83.63      129.55      6.08 o 
   4   7   8     1277.95     1296.49     18.59 o 
   5   7   8      548.79      575.68     13.17 o 
   6   7   8     1090.95     1068.22     24.42 o 
   7   7   8       80.26       80.38     18.36 o 
   8   7   8        9.16       17.87      9.73 o 
   9   7   8       18.41       31.03     11.56 o 
  10   7   8       85.13      104.12     27.49 o 
  -6   8   8        0.04       -3.26     12.22 o 
  -5   8   8      134.23       88.26     21.48 o 
  -4   8   8        0.44        3.15     13.36 o 
  -3   8   8      309.31      298.82     28.39 o 
  -2   8   8       19.19       12.74     13.52 o 
  -1   8   8      266.76      269.42     12.81 o 
   0   8   8       46.41      108.36      8.53 o 
   1   8   8      942.24      921.42     15.72 o 
   2   8   8      123.65      136.33      7.56 o 
   3   8   8     4164.63     4092.77     38.10 o 
   4   8   8      241.26      264.81     10.90 o 
   5   8   8      662.80      649.16     19.27 o 
   6   8   8       46.10       62.26     12.79 o 
   7   8   8      635.40      691.17     32.77 o 
   8   8   8      275.22      271.95     16.01 o 
   9   8   8       67.24       72.64     10.48 o 
  10   8   8        2.07       14.15      8.43 o 
  -6   9   8      215.52      217.60     25.34 o 
  -5   9   8       17.13       34.18     15.50 o 
  -4   9   8        4.97        0.67     14.23 o 
  -3   9   8      239.08      287.54     30.67 o 
  -2   9   8       20.03       14.99      9.54 o 
  -1   9   8       12.51       21.32      7.16 o 
   0   9   8      543.69      569.48     16.13 o 
   1   9   8      233.31      217.36     13.00 o 
   2   9   8     2346.24     2203.94     29.12 o 
   3   9   8      298.16      282.70     10.29 o 
   4   9   8     1570.08     1635.95     26.72 o 
   5   9   8     1063.05     1027.81     25.04 o 
   6   9   8      160.03      141.91     13.42 o 
   7   9   8      231.58      248.32     33.39 o 
   8   9   8       36.76       33.02     11.54 o 
   9   9   8       19.42       25.98     28.86 o 
  10   9   8       89.90      112.67     17.26 o 
  -5  10   8        4.94        5.02     14.03 o 
  -4  10   8      426.56      490.99     54.50 o 
  -3  10   8       80.29       76.38     15.26 o 
  -2  10   8        0.01       17.04     11.07 o 
  -1  10   8        2.23        2.04      7.45 o 
   0  10   8        0.03       -8.40      8.40 o 
   1  10   8      109.73       92.38     10.19 o 
   2  10   8       48.36       60.42      7.63 o 
   3  10   8       36.41       46.42      6.06 o 
   4  10   8       86.40       74.35      8.33 o 
   5  10   8      107.48       94.74     11.38 o 
   6  10   8      115.08      107.61     15.36 o 
   7  10   8       25.42       33.38     11.66 o 
   8  10   8       31.39       25.02     10.95 o 
   9  10   8      405.73      372.58     25.81 o 
  10  10   8        0.54       22.76     12.25 o 
  -4  11   8      204.20      206.82     25.06 o 
  -3  11   8       38.24       59.80     14.52 o 
  -2  11   8      147.25      174.85     26.31 o 
  -1  11   8      420.55      465.05     25.24 o 
   0  11   8        4.15       14.00     10.23 o 
   1  11   8       62.44       65.86     11.34 o 
   2  11   8      426.28      419.67     28.26 o 
   3  11   8      415.80      398.48     14.37 o 
   4  11   8       54.56       52.50      8.09 o 
   5  11   8      121.35      110.54     15.63 o 
   6  11   8      169.53      149.29     17.83 o 
   7  11   8       97.17      113.55     16.15 o 
   8  11   8       14.46        5.49     18.83 o 
   9  11   8       48.79       56.79     13.37 o 
  -3  12   8       17.83       58.39     22.75 o 
  -2  12   8      300.15      334.73     33.63 o 
  -1  12   8        0.06       17.76     11.65 o 
   0  12   8        7.99       30.52     11.15 o 
   1  12   8       14.59       29.15     10.86 o 
   2  12   8       30.48       30.30     10.38 o 
   3  12   8      113.02      125.78     11.04 o 
   4  12   8      340.74      296.60     17.70 o 
   5  12   8        7.05        6.05      9.52 o 
   6  12   8      177.99      168.63     19.71 o 
   7  12   8       87.93       88.30     16.00 o 
   8  12   8      489.01      526.52     30.06 o 
   9  12   8        9.30       33.76     12.89 o 
  -2  13   8       23.89       26.92     21.34 o 
  -1  13   8        0.71        5.70     23.69 o 
   0  13   8       34.93       27.19     12.41 o 
   1  13   8       88.84       84.76     32.75 o 
   2  13   8        8.64       15.03     10.19 o 
   3  13   8      135.34      149.24     14.18 o 
   4  13   8        4.09        4.47      8.35 o 
   5  13   8       17.99       29.69     10.03 o 
   6  13   8       22.66       18.76     14.23 o 
   7  13   8       11.88       21.77     26.88 o 
   8  13   8        2.12       32.31     13.02 o 
   0  14   8       53.61       56.07     21.98 o 
   1  14   8        6.58       38.06     24.40 o 
   2  14   8      328.91      335.61     20.25 o 
   3  14   8       42.56       45.80     10.66 o 
   4  14   8       16.76       41.54     14.51 o 
   5  14   8       15.87       25.58     11.09 o 
   6  14   8       62.42       88.69     18.54 o 
   7  14   8       23.05       15.45     25.47 o 
   2  15   8       93.71       83.75     13.90 o 
   3  15   8        3.67      -16.38     16.38 o 
   4  15   8       16.58       -5.10     18.46 o 
   5  15   8        0.02       14.46     13.53 o 
   6  15   8        7.98       33.45     13.85 o 
  -6 -12   9        1.25        2.74     13.42 o 
  -5 -12   9       91.14       87.84     32.15 o 
  -4 -12   9       95.51       74.84     21.14 o 
  -3 -12   9      175.14      210.82     29.13 o 
  -2 -12   9       85.93       71.21     26.31 o 
  -1 -12   9      116.39       59.74     24.70 o 
   0 -12   9        1.00       -7.92     17.01 o 
  -7 -11   9       56.08       57.25     15.07 o 
  -6 -11   9       71.05       63.77     15.31 o 
  -5 -11   9        7.90       -6.70     19.60 o 
  -4 -11   9       25.47       -4.80     27.15 o 
  -3 -11   9        6.90       -3.02     13.56 o 
  -2 -11   9        0.15       -5.98     10.58 o 
  -1 -11   9       68.48       84.91     24.03 o 
   0 -11   9       75.99       67.80     11.97 o 
   1 -11   9        2.58       20.56     11.44 o 
   2 -11   9      254.68      267.68     31.41 o 
  -8 -10   9        4.49       15.86     11.00 o 
  -7 -10   9      110.35      125.83     16.70 o 
  -6 -10   9        7.41        8.21     10.78 o 
  -5 -10   9       60.33       36.54     13.35 o 
  -4 -10   9       38.36       34.18     13.03 o 
  -3 -10   9      317.10      359.16     30.88 o 
  -2 -10   9       22.26       11.82     10.61 o 
  -1 -10   9      318.15      364.46     33.02 o 
   0 -10   9      142.10      168.22     27.02 o 
   1 -10   9      120.38      133.19     14.83 o 
   2 -10   9        3.61       -5.13     10.20 o 
   3 -10   9        2.10        8.88     14.20 o 
  -8  -9   9        1.04       11.18     10.58 o 
  -7  -9   9        2.41        0.59     16.44 o 
  -6  -9   9       39.57       36.89     11.83 o 
  -5  -9   9      114.98       88.80     17.22 o 
  -4  -9   9       68.48       58.36     13.41 o 
  -3  -9   9       50.27       37.57     15.50 o 
  -2  -9   9      414.97      388.07     26.24 o 
  -1  -9   9       34.84       20.30      7.59 o 
   0  -9   9       83.76       87.35     23.89 o 
   1  -9   9        7.71       -8.28      8.28 o 
   2  -9   9      369.60      349.53     20.33 o 
   3  -9   9       58.03       67.67     12.92 o 
   4  -9   9       22.98       34.38     13.66 o 
  -9  -8   9       92.11      129.79     16.98 o 
  -8  -8   9       17.65       35.05     11.30 o 
  -7  -8   9      173.18      145.38     17.28 o 
  -6  -8   9      166.79      134.39     15.14 o 
  -5  -8   9       54.84       45.20     12.08 o 
  -4  -8   9      388.76      386.78     22.56 o 
  -3  -8   9        7.27       12.79      9.37 o 
  -2  -8   9        0.26        0.30      8.19 o 
  -1  -8   9       15.42        9.61      5.03 o 
   0  -8   9        9.47        5.81      9.75 o 
   1  -8   9      628.93      600.05     19.93 o 
   2  -8   9        0.19       13.50      7.97 o 
   3  -8   9       96.26      120.25     12.89 o 
   4  -8   9      229.47      244.56     39.90 o 
   5  -8   9      230.64      272.51     23.99 o 
  -9  -7   9      224.01      207.47     43.36 o 
  -8  -7   9      244.34      277.99     18.51 o 
  -7  -7   9      165.12      144.28     20.64 o 
  -6  -7   9        3.05        2.59     14.36 o 
  -5  -7   9      174.74      202.14     16.60 o 
  -4  -7   9       37.32       43.79     11.15 o 
  -3  -7   9       80.70       63.88     12.14 o 
  -2  -7   9        3.80       12.02      7.03 o 
  -1  -7   9       90.38       95.92      6.29 o 
   0  -7   9       82.48       88.75     10.13 o 
   1  -7   9      106.90       86.06     11.53 o 
   2  -7   9      153.31      132.78     11.82 o 
   3  -7   9      929.96      962.40     34.47 o 
   4  -7   9        0.00       11.27      8.26 o 
   5  -7   9        0.65        3.94     11.00 o 
   6  -7   9        9.33       24.03     13.94 o 
  -9  -6   9        2.08      -17.59     30.54 o 
  -8  -6   9       81.10       70.59     10.48 o 
  -7  -6   9      214.14      201.22     37.05 o 
  -6  -6   9      304.24      339.78     18.93 o 
  -5  -6   9      283.24      271.90     17.38 o 
  -4  -6   9       76.27       86.24     11.49 o 
  -3  -6   9       24.44       41.14      6.78 o 
  -2  -6   9      458.16      456.67     13.68 o 
  -1  -6   9        3.65        0.29      3.66 o 
   0  -6   9       81.39       72.20      6.70 o 
   1  -6   9      239.66      226.78     10.03 o 
   2  -6   9      190.47      178.06     11.97 o 
   3  -6   9      242.42      264.90     14.73 o 
   4  -6   9       83.84       95.45      9.82 o 
   5  -6   9        4.54       13.14      9.25 o 
   6  -6   9      148.60      141.86     20.66 o 
   7  -6   9       21.38       40.46     15.20 o 
  -9  -5   9        0.18      -28.06     28.06 o 
  -8  -5   9      329.91      311.64     44.57 o 
  -7  -5   9      141.55      169.66     13.60 o 
  -6  -5   9        2.09        6.07      6.47 o 
  -5  -5   9       53.60       59.69      9.83 o 
  -4  -5   9       29.08       40.83      8.05 o 
  -3  -5   9     2238.03     2183.88     32.72 o 
  -2  -5   9      167.51      157.30      8.58 o 
  -1  -5   9      155.02      148.55      8.70 o 
   0  -5   9        9.41        7.58      4.14 o 
   1  -5   9       89.76       96.26      6.40 o 
   2  -5   9       13.45       13.32      5.95 o 
   3  -5   9      768.99      706.19     18.34 o 
   4  -5   9      119.27      109.94      9.76 o 
   5  -5   9      146.25      160.93     14.04 o 
   6  -5   9        1.00       -6.63     10.68 o 
   7  -5   9      443.37      489.86     32.37 o 
  -8  -4   9       85.72       18.46     29.53 o 
  -7  -4   9       31.91       31.01      7.75 o 
  -6  -4   9      915.84      971.89     24.41 o 
  -5  -4   9      450.88      485.05     35.20 o 
  -4  -4   9       39.09       51.38     16.68 o 
  -3  -4   9      121.83      110.49      8.47 o 
  -2  -4   9     2562.42     2467.69     37.27 o 
  -1  -4   9       87.13       81.71      4.87 o 
   0  -4   9        9.29       12.48      3.62 o 
   1  -4   9       27.04       38.64      4.12 o 
   2  -4   9      517.76      545.59     10.99 o 
   3  -4   9        9.69        6.81      5.47 o 
   4  -4   9        7.90        8.99      5.81 o 
   5  -4   9       16.18       21.04      8.11 o 
   6  -4   9        6.88        8.09     10.21 o 
   7  -4   9       13.95       23.05     12.74 o 
   8  -4   9        3.09       15.34     17.42 o 
  -7  -3   9       38.40       32.01     11.44 o 
  -6  -3   9        8.66       10.15      6.46 o 
  -5  -3   9       19.07       14.82     15.48 o 
  -4  -3   9       42.62       48.10      7.86 o 
  -3  -3   9      282.69      257.83     11.12 o 
  -2  -3   9      131.88      149.39      7.47 o 
  -1  -3   9        3.02        3.95      3.20 o 
   0  -3   9     2381.69     2442.47     23.72 o 
   1  -3   9       90.34       95.18      5.01 o 
   2  -3   9        8.40        9.75      3.26 o 
   3  -3   9      212.07      226.64     10.06 o 
   4  -3   9      600.54      592.69     16.03 o 
   5  -3   9      643.09      639.75     21.29 o 
   6  -3   9       55.96       63.95     29.47 o 
   7  -3   9      401.80      367.88     65.91 o 
   8  -3   9        8.95       16.51     12.69 o 
  -7  -2   9      207.55      186.19     13.16 o 
  -6  -2   9        7.29       -0.07      6.18 o 
  -5  -2   9      881.05      864.29     19.60 o 
  -4  -2   9      632.93      632.46     25.98 o 
  -3  -2   9      310.60      266.52     10.94 o 
  -2  -2   9      279.27      247.94     15.80 o 
  -1  -2   9      213.85      235.69      8.66 o 
   0  -2   9        4.78       11.05      2.93 o 
   1  -2   9      498.91      523.61     12.81 o 
   2  -2   9      132.55      123.80      5.62 o 
   3  -2   9      441.00      447.13     10.41 o 
   4  -2   9      270.00      250.52     11.09 o 
   5  -2   9       21.61       16.93      6.61 o 
   6  -2   9     1190.48     1153.14     79.57 o 
   7  -2   9       52.65       50.08     16.14 o 
   8  -2   9      136.01      145.79     19.03 o 
   9  -2   9      104.03      123.68     34.53 o 
  -8  -1   9       43.84       32.75      8.59 o 
  -7  -1   9      196.89      185.12     13.69 o 
  -6  -1   9       89.87       79.94      9.87 o 
  -5  -1   9      215.25      190.73      9.58 o 
  -4  -1   9      117.03      124.39      9.68 o 
  -3  -1   9     1317.93     1280.86     26.88 o 
  -2  -1   9      272.40      254.89     10.24 o 
  -1  -1   9      432.03      431.52     10.81 o 
   0  -1   9       33.58       28.62      3.30 o 
   1  -1   9      301.12      248.17      9.53 o 
   2  -1   9      506.39      502.53      9.49 o 
   3  -1   9      915.51      928.47     12.89 o 
   4  -1   9       62.64       70.79      7.12 o 
   5  -1   9      149.94      156.04     10.08 o 
   6  -1   9       27.83       43.56     10.70 o 
   7  -1   9        9.55       15.64      9.88 o 
   8  -1   9        2.01       -0.74      9.70 o 
   9  -1   9        4.74       10.04     11.88 o 
  -9   0   9        0.01       -9.73      9.73 o 
  -8   0   9        0.21        4.30      8.32 o 
  -7   0   9       10.70        6.38      7.45 o 
  -6   0   9       22.28       13.09      7.05 o 
  -5   0   9        1.03        2.17      5.22 o 
  -4   0   9      349.77      307.34     10.78 o 
  -3   0   9      253.13      259.96     10.11 o 
  -2   0   9      594.35      568.40     17.19 o 
  -1   0   9       12.97       17.06      4.36 o 
   0   0   9      106.88       66.55      4.21 o 
   1   0   9       74.14       67.70      5.44 o 
   2   0   9      172.40      186.17      5.88 o 
   3   0   9      284.09      262.89      6.69 o 
   4   0   9       15.85        9.73      5.20 o 
   5   0   9       26.86       37.01      6.75 o 
   6   0   9     1099.55     1010.89     31.07 o 
   7   0   9      318.19      333.36     30.27 o 
   8   0   9       44.41       54.26     12.88 o 
   9   0   9        8.94        7.86     14.97 o 
  -9   1   9      160.57      164.93     16.05 o 
  -8   1   9        0.07       15.50     10.67 o 
  -7   1   9       60.68       56.25     11.95 o 
  -6   1   9        4.18        9.60      8.12 o 
  -5   1   9       18.20        0.19      5.73 o 
  -4   1   9        9.98        9.32      4.43 o 
  -3   1   9      370.93      345.50     11.42 o 
  -2   1   9     3403.17     3334.32     51.99 o 
  -1   1   9       55.30       43.24      5.20 o 
   0   1   9      719.14      704.67     11.35 o 
   1   1   9      167.79      159.61      6.00 o 
   2   1   9     2806.91     2741.29     26.84 o 
   3   1   9       17.55       22.82      4.93 o 
   4   1   9      207.90      222.95      8.65 o 
   5   1   9        1.08       22.93      5.86 o 
   6   1   9        0.15        8.77      6.70 o 
   7   1   9      370.64      315.46     26.83 o 
   8   1   9      117.45      131.51     16.29 o 
   9   1   9       35.44       57.66     18.69 o 
  10   1   9       25.44       24.10     12.62 o 
  -9   2   9       26.38       26.07     15.84 o 
  -8   2   9       16.40        1.14     11.61 o 
  -7   2   9       24.91       28.26     11.14 o 
  -6   2   9       10.93        0.74      8.32 o 
  -5   2   9       57.57       49.80     10.74 o 
  -4   2   9        0.49        9.20      6.51 o 
  -3   2   9      514.36      475.81     21.61 o 
  -2   2   9      359.66      393.85     21.34 o 
  -1   2   9     3910.81     3844.50     42.08 o 
   0   2   9     2988.84     3244.38     29.05 o 
   1   2   9      179.67      203.35      7.02 o 
   2   2   9        2.13        9.24      3.00 o 
   3   2   9      501.81      490.10      9.05 o 
   4   2   9      270.54      296.52      8.79 o 
   5   2   9      756.28      715.28     17.30 o 
   6   2   9       53.36       60.43     12.10 o 
   7   2   9      128.27      114.60     13.84 o 
   8   2   9      786.62      781.62     31.16 o 
   9   2   9      362.82      367.14     23.93 o 
  10   2   9       19.56       23.94     11.62 o 
  -8   3   9      330.27      352.51     26.45 o 
  -7   3   9        0.88       -0.60     11.14 o 
  -6   3   9        5.84        1.54      9.46 o 
  -5   3   9        0.31        9.73      9.40 o 
  -4   3   9      112.54       97.32     12.89 o 
  -3   3   9      260.54      237.47     16.98 o 
  -2   3   9      877.48      895.58     24.68 o 
  -1   3   9     4065.17     4046.46     44.64 o 
   0   3   9      924.91     1034.96     11.70 o 
   1   3   9     8165.29     8633.71     59.89 o 
   2   3   9     3441.32     3295.25     28.18 o 
   3   3   9       84.13       88.61      5.02 o 
   4   3   9     1001.05      990.58     19.52 o 
   5   3   9        0.48       14.46      5.00 o 
   6   3   9      744.84      795.80     23.89 o 
   7   3   9      234.11      213.81     14.53 o 
   8   3   9       11.73        8.88      7.53 o 
   9   3   9      211.68      216.42     19.28 o 
  10   3   9        0.54       23.67     11.61 o 
  -8   4   9      204.05      214.59     20.54 o 
  -7   4   9      355.59      407.75     28.26 o 
  -6   4   9        0.05       -0.34     10.20 o 
  -5   4   9        7.16       19.46     10.40 o 
  -4   4   9       51.24       31.68     10.94 o 
  -3   4   9       12.99       20.35      8.12 o 
  -2   4   9      600.76      588.23     17.54 o 
  -1   4   9     1928.56     1830.66     30.69 o 
   0   4   9       61.07       83.16      4.09 o 
   1   4   9       76.34       44.37      3.39 o 
   2   4   9      562.38      599.32      9.47 o 
   3   4   9     1507.22     1472.35     15.74 o 
   4   4   9      609.10      587.87     12.99 o 
   5   4   9      469.14      478.11     11.84 o 
   6   4   9        9.02       20.04      7.17 o 
   7   4   9      187.82      214.18     14.41 o 
   8   4   9      233.60      225.09     15.80 o 
   9   4   9       23.01       23.48      9.39 o 
  10   4   9      184.66      191.06     19.32 o 
  -8   5   9       38.12       25.04     13.12 o 
  -7   5   9        7.63       -6.44     12.28 o 
  -6   5   9        0.16        6.11     12.15 o 
  -5   5   9      148.58      171.29     20.61 o 
  -4   5   9       17.66       12.82     10.47 o 
  -3   5   9      243.14      247.47     20.47 o 
  -2   5   9        3.49       29.20     10.84 o 
  -1   5   9      749.31      744.67     16.38 o 
   0   5   9       17.69       34.54      4.92 o 
   1   5   9      235.76      214.16      6.63 o 
   2   5   9      644.98      707.56     10.02 o 
   3   5   9      283.56      300.36      8.70 o 
   4   5   9      458.84      448.34     14.27 o 
   5   5   9      230.91      216.08      8.93 o 
   6   5   9       97.60       82.03      9.83 o 
   7   5   9      148.49      161.30     12.89 o 
   8   5   9      523.69      523.72     21.69 o 
   9   5   9      283.09      327.41     19.19 o 
  10   5   9       46.23       36.95     20.91 o 
  -7   6   9      273.01      266.14     23.77 o 
  -6   6   9        0.57        0.81     13.96 o 
  -5   6   9      637.06      628.78     36.65 o 
  -4   6   9       92.99      101.35     17.79 o 
  -3   6   9       82.00       85.78     15.84 o 
  -2   6   9      918.16      910.75     23.19 o 
  -1   6   9      212.51      241.92      9.94 o 
   0   6   9      131.58      153.41      7.52 o 
   1   6   9     2661.94     2563.46     27.01 o 
   2   6   9      675.85      775.26     12.05 o 
   3   6   9      527.31      498.41     10.02 o 
   4   6   9      347.21      344.00     11.95 o 
   5   6   9     1156.14     1057.53     22.40 o 
   6   6   9      612.51      592.43     25.60 o 
   7   6   9      811.07      694.41     45.09 o 
   8   6   9      326.77      335.56     18.06 o 
   9   6   9      598.69      605.27     64.13 o 
  10   6   9      240.67      228.11     21.78 o 
  -7   7   9        2.11       18.31     13.08 o 
  -6   7   9      195.43      207.47     27.45 o 
  -5   7   9      737.66      809.73     43.23 o 
  -4   7   9      849.04      791.07     41.55 o 
  -3   7   9      887.81      873.76     41.88 o 
  -2   7   9      610.79      644.62     24.49 o 
  -1   7   9     2692.25     2614.96     34.30 o 
   0   7   9       36.17       58.48      7.06 o 
   1   7   9      287.24      245.77      8.26 o 
   2   7   9     2273.41     2155.11     22.57 o 
   3   7   9      102.79      122.38      6.35 o 
   4   7   9       15.37       45.48      5.56 o 
   5   7   9      147.02      147.32      9.28 o 
   6   7   9      229.04      244.41     12.44 o 
   7   7   9      745.44      704.63     30.35 o 
   8   7   9      276.88      251.56     20.60 o 
   9   7   9       92.05       92.59     15.58 o 
  10   7   9       13.96       25.72     12.27 o 
  -6   8   9       22.68       35.31     15.77 o 
  -5   8   9      151.19      160.89     25.77 o 
  -4   8   9       14.61        5.44     12.75 o 
  -3   8   9      108.69      159.48     22.95 o 
  -2   8   9      159.49      154.48     15.15 o 
  -1   8   9     1468.96     1424.22     26.88 o 
   0   8   9     1095.81     1037.58     21.12 o 
   1   8   9      671.31      698.04     14.31 o 
   2   8   9       22.09       88.00      6.87 o 
   3   8   9        6.26       13.32      4.18 o 
   4   8   9       92.43       98.02      7.23 o 
   5   8   9      440.40      423.64     18.60 o 
   6   8   9      107.67      107.77     15.48 o 
   7   8   9       97.65      115.54     12.00 o 
   8   8   9       22.32       22.89      8.37 o 
   9   8   9       85.76      107.03     12.61 o 
  10   8   9      323.04      357.03     19.71 o 
  -5   9   9      319.65      362.45     28.90 o 
  -4   9   9      641.67      586.36     42.08 o 
  -3   9   9      313.09      364.66     33.16 o 
  -2   9   9      108.35       96.13     14.25 o 
  -1   9   9      274.15      250.87     13.07 o 
   0   9   9      250.54      229.55     16.32 o 
   1   9   9     1443.34     1435.76     37.26 o 
   2   9   9      113.56      138.19      8.23 o 
   3   9   9      538.00      543.14     13.85 o 
   4   9   9      410.99      434.66     12.18 o 
   5   9   9       48.44       54.06      9.53 o 
   6   9   9      116.06      136.13     12.99 o 
   7   9   9     1335.96     1375.60     44.20 o 
   8   9   9      114.74      124.83     16.76 o 
   9   9   9      193.82      224.40     35.74 o 
  10   9   9       39.99       44.08     13.62 o 
  -5  10   9       21.98       28.66     15.94 o 
  -4  10   9      106.79      110.45     24.43 o 
  -3  10   9        0.01        7.05     16.91 o 
  -2  10   9      280.03      299.34     21.79 o 
  -1  10   9      122.99      118.58     11.19 o 
   0  10   9       63.23       69.73     11.51 o 
   1  10   9        0.02       23.16      8.32 o 
   2  10   9       69.34       71.94      9.50 o 
   3  10   9        5.68       10.77      4.96 o 
   4  10   9      151.07      146.53      7.05 o 
   5  10   9       31.21       43.59      7.69 o 
   6  10   9        0.98        1.91      8.92 o 
   7  10   9        9.19       20.20     10.60 o 
   8  10   9       20.09        6.03     11.58 o 
   9  10   9       14.59       19.19     11.62 o 
  10  10   9        1.75        3.19      9.82 o 
  -4  11   9       52.19       79.63     18.95 o 
  -3  11   9      117.97       93.99     15.18 o 
  -2  11   9       48.57       70.34     21.08 o 
  -1  11   9        0.53        0.97      9.48 o 
   0  11   9       91.25       85.79     22.52 o 
   1  11   9      101.30      116.51     13.57 o 
   2  11   9       31.57       29.53      9.51 o 
   3  11   9       46.97       37.56      7.10 o 
   4  11   9        0.14        8.30      6.36 o 
   5  11   9        7.56       13.74      7.94 o 
   6  11   9       24.93       23.00     10.57 o 
   7  11   9        1.45       19.90     10.66 o 
   8  11   9        8.37       14.58     11.63 o 
   9  11   9       32.58       59.81     14.79 o 
  -3  12   9        1.70       47.72     22.08 o 
  -2  12   9      141.73      128.67     26.18 o 
  -1  12   9        0.06        2.60     10.60 o 
   0  12   9      327.17      299.77     19.53 o 
   1  12   9      130.87      100.00     13.33 o 
   2  12   9      646.38      660.88     53.13 o 
   3  12   9      142.39      193.74     17.54 o 
   4  12   9      100.13       88.68     11.89 o 
   5  12   9       19.04       19.28      8.92 o 
   6  12   9      166.38      149.63     19.09 o 
   7  12   9       34.56       42.39     13.44 o 
   8  12   9        7.95       17.84     11.21 o 
   9  12   9       66.15       56.23     14.18 o 
  -2  13   9      125.56      178.87     29.26 o 
  -1  13   9      178.24      173.77     28.73 o 
   0  13   9      179.27      200.98     17.88 o 
   1  13   9      114.75      104.40     34.37 o 
   2  13   9      303.18      309.57     19.50 o 
   3  13   9       35.84       31.44      9.04 o 
   4  13   9       41.61       71.52     15.29 o 
   5  13   9       11.52       26.54      9.61 o 
   6  13   9        5.31        5.14     10.83 o 
   7  13   9       15.73       22.77     12.46 o 
   8  13   9       17.32       34.83     12.42 o 
   0  14   9      136.54      128.95     22.38 o 
   1  14   9        2.79       -0.60     14.43 o 
   2  14   9        6.51       13.89     11.30 o 
   3  14   9       15.68       19.50     10.18 o 
   4  14   9      197.60      178.20     21.08 o 
   5  14   9        2.02       12.68     12.97 o 
   6  14   9       57.62       78.01     30.94 o 
   7  14   9       18.31       39.81     18.83 o 
   2  15   9      116.51       58.30     13.39 o 
   3  15   9       79.40       45.17     20.54 o 
   4  15   9      405.17      309.49     33.29 o 
   5  15   9       74.10      102.79     33.22 o 
  -5 -12  10        0.16       16.44     16.31 o 
  -4 -12  10        8.15       26.92     16.91 o 
  -3 -12  10      399.02      368.42     37.18 o 
  -2 -12  10        4.14       -0.13     22.55 o 
  -1 -12  10       94.68       64.77     26.38 o 
   0 -12  10      108.57       96.92     27.45 o 
  -6 -11  10      171.27      111.29     43.53 o 
  -5 -11  10       90.24       59.60     18.49 o 
  -4 -11  10       24.50       27.38     16.91 o 
  -3 -11  10       30.68       11.07     15.91 o 
  -2 -11  10       29.50       40.09     14.79 o 
  -1 -11  10       76.60       99.40     25.37 o 
   0 -11  10      196.91      185.49     21.61 o 
   1 -11  10        2.10       -0.30     10.23 o 
   2 -11  10       12.96       32.29     12.43 o 
  -7 -10  10       94.58       80.49     14.90 o 
  -6 -10  10        3.27       -2.35     18.53 o 
  -5 -10  10      139.11      109.79     17.24 o 
  -4 -10  10       26.94       20.74     13.69 o 
  -3 -10  10        3.25       -9.40     11.88 o 
  -2 -10  10       45.56       33.01     12.88 o 
  -1 -10  10       43.25       47.19     20.61 o 
   0 -10  10       64.25       68.73     11.27 o 
   1 -10  10      238.83      249.47     19.83 o 
   2 -10  10       40.68       56.39     13.42 o 
   3 -10  10      649.91      695.16     28.86 o 
  -8  -9  10       35.12       18.50     28.73 o 
  -7  -9  10      109.83      134.08     38.46 o 
  -6  -9  10        1.50       -6.24     17.32 o 
  -5  -9  10        4.11       -4.78     12.69 o 
  -4  -9  10       35.27       -1.40     10.46 o 
  -3  -9  10       16.82        2.08     11.54 o 
  -2  -9  10      166.85      189.49     27.05 o 
  -1  -9  10      137.66      107.33     15.14 o 
   0  -9  10       42.14       22.85     11.81 o 
   1  -9  10       43.21       59.36     11.49 o 
   2  -9  10       97.89      100.52     14.29 o 
   3  -9  10      288.40      310.98     40.83 o 
   4  -9  10        8.35       50.11     23.32 o 
  -8  -8  10        0.45       -3.66     20.94 o 
  -7  -8  10       31.21       23.67     11.35 o 
  -6  -8  10      249.71      310.17     21.15 o 
  -5  -8  10       79.48       76.58     13.63 o 
  -4  -8  10      151.71      116.65     15.37 o 
  -3  -8  10       20.10       21.61     12.82 o 
  -2  -8  10      339.03      353.35     20.29 o 
  -1  -8  10      551.08      549.84     24.46 o 
   0  -8  10      114.16       81.98      8.92 o 
   1  -8  10       68.64       78.75     12.40 o 
   2  -8  10        4.82        8.10      8.19 o 
   3  -8  10      194.67      201.81     14.91 o 
   4  -8  10       23.54       20.35     10.19 o 
   5  -8  10       22.48       39.44     14.40 o 
  -9  -7  10       29.75       -1.59     36.18 o 
  -8  -7  10      111.66      106.49     15.74 o 
  -7  -7  10       95.35       63.23     12.33 o 
  -6  -7  10       19.33       22.35     10.24 o 
  -5  -7  10      481.96      517.96     47.86 o 
  -4  -7  10       26.52       15.67     10.97 o 
  -3  -7  10     1578.48     1672.56     54.97 o 
  -2  -7  10      982.20     1056.13     43.63 o 
  -1  -7  10     1373.20     1361.41     28.05 o 
   0  -7  10       93.89       97.44      7.42 o 
   1  -7  10       62.51       47.68     10.77 o 
   2  -7  10       86.61       71.99      9.81 o 
   3  -7  10        0.09        4.49      8.59 o 
   4  -7  10       31.92       26.15      9.39 o 
   5  -7  10      183.40      158.46     19.24 o 
   6  -7  10        3.53        0.51     12.65 o 
  -9  -6  10      116.92       -2.95     36.58 o 
  -8  -6  10        0.18       -2.76     46.38 o 
  -7  -6  10       23.93       15.83      9.17 o 
  -6  -6  10      186.96      183.96     15.86 o 
  -5  -6  10       26.35       31.57     10.18 o 
  -4  -6  10      501.58      437.70     21.95 o 
  -3  -6  10      220.88      245.62     14.56 o 
  -2  -6  10        0.09        7.76      6.29 o 
  -1  -6  10      255.37      241.81      9.45 o 
   0  -6  10       25.80       12.72      4.56 o 
   1  -6  10       54.19       48.77      6.36 o 
   2  -6  10      319.07      306.49     17.92 o 
   3  -6  10      180.43      182.68     13.36 o 
   4  -6  10       33.98       37.85      9.67 o 
   5  -6  10        0.02       -4.32      9.92 o 
   6  -6  10      233.44      205.49     30.30 o 
  -8  -5  10       34.34       23.83     43.69 o 
  -7  -5  10      181.09      152.14     13.97 o 
  -6  -5  10       41.73       25.91     11.21 o 
  -5  -5  10      203.38      187.69     15.18 o 
  -4  -5  10       76.02       72.42     12.75 o 
  -3  -5  10      182.86      204.88     11.56 o 
  -2  -5  10        2.35       10.71      5.74 o 
  -1  -5  10      519.36      505.33     14.48 o 
   0  -5  10       94.02      105.24      7.01 o 
   1  -5  10      202.35      197.70      9.01 o 
   2  -5  10        1.05        4.55      6.27 o 
   3  -5  10      419.28      453.29     15.62 o 
   4  -5  10      283.78      276.51     13.19 o 
   5  -5  10      350.15      345.56     18.89 o 
   6  -5  10      105.95      143.37     23.26 o 
   7  -5  10      366.27      296.89     27.04 o 
  -8  -4  10       38.45       27.25      8.79 o 
  -7  -4  10       21.50       25.64      9.13 o 
  -6  -4  10       24.82       40.12      8.09 o 
  -5  -4  10       83.58       89.27     12.48 o 
  -4  -4  10     1583.27     1621.63     37.15 o 
  -3  -4  10     2145.37     2050.73     76.72 o 
  -2  -4  10        2.37        1.04      3.62 o 
  -1  -4  10      389.06      386.85     12.40 o 
   0  -4  10      275.21      280.62      8.53 o 
   1  -4  10      429.63      443.32     13.98 o 
   2  -4  10       11.28        4.08      4.94 o 
   3  -4  10        0.41        2.49      5.39 o 
   4  -4  10        0.54       -2.00      5.88 o 
   5  -4  10      173.96      175.16     20.21 o 
   6  -4  10        2.83       10.75     11.03 o 
   7  -4  10       24.60       23.50     21.11 o 
   8  -4  10        8.13       12.85     13.57 o 
  -8  -3  10      184.24      174.38     13.56 o 
  -7  -3  10        0.29       16.31      7.52 o 
  -6  -3  10       67.23       36.98      9.67 o 
  -5  -3  10      132.56      151.35     13.96 o 
  -4  -3  10      710.30      696.68     22.66 o 
  -3  -3  10        1.84       15.20      5.37 o 
  -2  -3  10       16.47        5.94      4.92 o 
  -1  -3  10      248.21      232.92      9.65 o 
   0  -3  10       54.31       68.11      5.46 o 
   1  -3  10     1111.69     1200.19     16.98 o 
   2  -3  10       60.62       67.38      5.45 o 
   3  -3  10       89.03       96.81      8.03 o 
   4  -3  10       61.74       48.78      6.85 o 
   5  -3  10        4.44       15.35      7.48 o 
   6  -3  10        0.22       -4.47     10.20 o 
   7  -3  10        5.16       17.03     12.27 o 
   8  -3  10      193.89      201.05     23.22 o 
  -8  -2  10       50.28       43.43      9.73 o 
  -7  -2  10       40.02       46.72      9.20 o 
  -6  -2  10      103.23       93.77     11.28 o 
  -5  -2  10      688.19      746.84     37.18 o 
  -4  -2  10       49.46       47.30      7.84 o 
  -3  -2  10      113.93      105.99      8.27 o 
  -2  -2  10      303.93      309.70     10.16 o 
  -1  -2  10       10.06        5.62      3.92 o 
   0  -2  10      344.76      308.27      7.64 o 
   1  -2  10     1012.28     1011.84     14.92 o 
   2  -2  10      336.75      288.54      8.33 o 
   3  -2  10     1660.48     1701.56     26.80 o 
   4  -2  10      254.66      235.84     10.58 o 
   5  -2  10      553.66      571.24     19.92 o 
   6  -2  10       56.00       56.61     14.30 o 
   7  -2  10      157.00      212.83     20.68 o 
   8  -2  10       31.81       26.77     12.91 o 
   9  -2  10        7.79       42.31     15.24 o 
  -8  -1  10      136.39      142.63     13.42 o 
  -7  -1  10      129.27      110.21     12.55 o 
  -6  -1  10       58.71       37.65      8.93 o 
  -5  -1  10       54.24       48.12      9.40 o 
  -4  -1  10       20.95       26.57      6.83 o 
  -3  -1  10      270.34      267.61     13.50 o 
  -2  -1  10      198.06      201.14      8.38 o 
  -1  -1  10       70.51       57.99      6.76 o 
   0  -1  10      812.42      746.81     11.71 o 
   1  -1  10      654.56      697.11     11.87 o 
   2  -1  10      517.29      509.51     10.31 o 
   3  -1  10     1098.71     1166.66     16.62 o 
   4  -1  10      341.60      331.05     12.02 o 
   5  -1  10      562.81      533.00     17.00 o 
   6  -1  10      379.43      405.07     23.34 o 
   7  -1  10       30.74       29.21     11.29 o 
   8  -1  10       42.61       53.70     14.10 o 
   9  -1  10      109.26      116.99     35.84 o 
  -9   0  10        5.05       23.22     10.74 o 
  -8   0  10       50.04       40.34     10.94 o 
  -7   0  10       14.93       25.17      9.46 o 
  -6   0  10      139.90      132.63     13.56 o 
  -5   0  10       49.34       26.71      8.39 o 
  -4   0  10       25.32       18.94      6.33 o 
  -3   0  10      470.25      449.49     16.89 o 
  -2   0  10      430.25      439.38     13.76 o 
  -1   0  10        4.43       20.77      5.26 o 
   0   0  10      347.93      403.40      8.39 o 
   1   0  10      118.26      143.27      7.42 o 
   2   0  10       74.13       56.01      4.82 o 
   3   0  10      126.07      120.35      5.31 o 
   4   0  10      411.35      388.18     11.57 o 
   5   0  10      126.87      135.69     10.43 o 
   6   0  10       24.23       14.16      8.19 o 
   7   0  10      361.63      317.18     21.68 o 
   8   0  10       41.62       47.99     13.24 o 
   9   0  10       32.72       43.15     13.99 o 
  -9   1  10        0.60       -1.48     11.75 o 
  -8   1  10      121.33      123.63     15.84 o 
  -7   1  10       87.60       85.71     13.56 o 
  -6   1  10       29.67       25.51      9.53 o 
  -5   1  10      308.43      275.39     17.99 o 
  -4   1  10        1.36       -5.77      5.77 o 
  -3   1  10       29.48       26.85      7.85 o 
  -2   1  10        1.39       38.67      5.55 o 
  -1   1  10      104.26      104.26      9.56 o 
   0   1  10      969.66      931.08     13.17 o 
   1   1  10      180.35      214.01      7.23 o 
   2   1  10      178.71      201.10      7.17 o 
   3   1  10     2057.94     1926.09     22.45 o 
   4   1  10     2037.96     2042.10     25.61 o 
   5   1  10       64.25       61.97      7.63 o 
   6   1  10      148.47      169.97     28.02 o 
   7   1  10      670.40      652.61     24.16 o 
   8   1  10      341.12      290.96     32.79 o 
   9   1  10      215.85      248.73     22.48 o 
  10   1  10        8.17       12.63     11.42 o 
  -8   2  10       26.38       18.59     12.35 o 
  -7   2  10      168.48      161.09     17.92 o 
  -6   2  10      140.07      189.81     17.72 o 
  -5   2  10       80.91      123.57     14.70 o 
  -4   2  10      456.33      432.18     22.42 o 
  -3   2  10        1.69       16.51      7.25 o 
  -2   2  10     2670.02     2769.08     43.82 o 
  -1   2  10      415.64      445.54     15.84 o 
   0   2  10      191.33      204.20      6.67 o 
   1   2  10     5598.52     5561.86     45.73 o 
   2   2  10       12.69        9.18      3.28 o 
   3   2  10     1245.51     1272.89     15.76 o 
   4   2  10      653.95      618.71     11.06 o 
   5   2  10      182.38      179.19     10.17 o 
   6   2  10      828.29      828.77     25.29 o 
   7   2  10      665.53      595.04     26.45 o 
   8   2  10      104.84       90.58     14.61 o 
   9   2  10       64.96       75.71     14.75 o 
  10   2  10       99.49      100.46     17.18 o 
  -8   3  10      113.42      149.88     20.14 o 
  -7   3  10       11.25       15.84     11.81 o 
  -6   3  10       84.43       66.72     13.76 o 
  -5   3  10        2.45        8.46      9.40 o 
  -4   3  10        2.62        2.08      7.58 o 
  -3   3  10        0.15        5.29      6.58 o 
  -2   3  10     2059.52     2027.26     32.99 o 
  -1   3  10        1.94        5.96      4.24 o 
   0   3  10       44.31       41.89      3.70 o 
   1   3  10       79.00      135.60      6.07 o 
   2   3  10       60.73       59.09      5.33 o 
   3   3  10      481.00      423.81     10.82 o 
   4   3  10     1034.06     1016.06     14.39 o 
   5   3  10       22.23       42.48      6.75 o 
   6   3  10     1218.47     1225.52     30.63 o 
   7   3  10      379.53      436.09     19.70 o 
   8   3  10      749.82      721.58     26.04 o 
   9   3  10      290.87      265.92     21.53 o 
  10   3  10       39.49       40.08     13.48 o 
  -8   4  10       14.34       21.48     14.77 o 
  -7   4  10      102.30       96.45     18.46 o 
  -6   4  10        6.35       -7.11      9.80 o 
  -5   4  10      605.42      632.80     31.61 o 
  -4   4  10      166.84      169.48     17.85 o 
  -3   4  10      168.44      201.37     15.19 o 
  -2   4  10        1.47       23.91      7.10 o 
  -1   4  10      810.92      801.54     29.89 o 
   0   4  10      445.14      379.67      7.87 o 
   1   4  10     3027.30     3180.20     31.75 o 
   2   4  10     1089.87     1087.91     13.49 o 
   3   4  10      577.08      590.52     10.78 o 
   4   4  10      264.70      275.42      7.93 o 
   5   4  10     2001.23     1927.00     30.23 o 
   6   4  10     1540.41     1480.02     33.65 o 
   7   4  10     2925.86     2814.46     51.41 o 
   8   4  10        4.10       16.23      8.70 o 
   9   4  10      194.51      246.63     18.24 o 
  10   4  10      306.25      331.08     24.22 o 
  -7   5  10      394.83      355.67     29.60 o 
  -6   5  10       37.18       48.93     15.77 o 
  -5   5  10      261.66      274.39     24.77 o 
  -4   5  10      105.51       88.67     15.37 o 
  -3   5  10     2248.53     2250.99     63.50 o 
  -2   5  10       16.65       38.80      8.17 o 
  -1   5  10        0.71        0.38      4.37 o 
   0   5  10        0.44       51.95      6.62 o 
   1   5  10        7.57       40.90      4.10 o 
   2   5  10      123.72      157.51      5.47 o 
   3   5  10      101.22      110.15      7.53 o 
   4   5  10       10.48       24.29      4.05 o 
   5   5  10        0.95       21.90      5.21 o 
   6   5  10      482.80      486.76     19.29 o 
   7   5  10       92.99      114.70     11.84 o 
   8   5  10      236.24      271.17     17.41 o 
   9   5  10       43.36       45.23     11.13 o 
  10   5  10       32.51       34.91     12.38 o 
  -7   6  10        6.32       15.03     15.97 o 
  -6   6  10       43.17       50.27     16.85 o 
  -5   6  10      203.99      181.36     23.16 o 
  -4   6  10      145.89      135.72     19.26 o 
  -3   6  10      528.08      466.48     29.13 o 
  -2   6  10       32.08       38.60      9.20 o 
  -1   6  10     1014.68      982.22     18.29 o 
   0   6  10     1373.36     1367.07     22.87 o 
   1   6  10      163.35      184.61      7.49 o 
   2   6  10        7.41        4.30      3.19 o 
   3   6  10      136.25      146.22      9.55 o 
   4   6  10      526.98      499.21     10.50 o 
   5   6  10       89.50       93.76      7.16 o 
   6   6  10       51.32       50.33     12.94 o 
   7   6  10      292.83      329.38     17.48 o 
   8   6  10       19.93       60.01     10.85 o 
   9   6  10       66.77       94.66     40.57 o 
  10   6  10        5.55       16.55     11.89 o 
  -6   7  10       56.99       58.13     19.67 o 
  -5   7  10        0.63      -11.68     11.68 o 
  -4   7  10        9.68        7.58     13.76 o 
  -3   7  10      375.45      359.76     28.39 o 
  -2   7  10       52.15       62.85     13.56 o 
  -1   7  10     1982.18     1918.74     28.08 o 
   0   7  10      315.33      340.99     14.77 o 
   1   7  10     2864.48     2839.63     33.45 o 
   2   7  10      195.89      232.86      8.48 o 
   3   7  10      578.81      523.54     12.76 o 
   4   7  10      111.52      122.94      9.08 o 
   5   7  10      732.39      798.22     16.83 o 
   6   7  10       93.61      142.59     11.81 o 
   7   7  10      697.20      645.38     29.61 o 
   8   7  10       74.97       73.22     31.61 o 
   9   7  10      451.09      476.79     28.36 o 
  10   7  10        0.10        7.41     13.93 o 
  -6   8  10       38.86       51.29     44.50 o 
  -5   8  10      341.99      318.28     32.82 o 
  -4   8  10      451.14      441.58     34.77 o 
  -3   8  10        1.35        3.36     12.22 o 
  -2   8  10      207.30      246.31     18.20 o 
  -1   8  10      209.52      224.92     24.33 o 
   0   8  10     1582.04     1510.66     26.05 o 
   1   8  10      483.80      458.86     14.86 o 
   2   8  10       24.69       34.99      5.78 o 
   3   8  10       99.46      116.93      6.71 o 
   4   8  10        2.74        5.80      4.37 o 
   5   8  10        3.00        6.69      6.11 o 
   6   8  10      478.15      440.79     19.17 o 
   7   8  10       39.48       39.26      9.54 o 
   8   8  10      258.32      274.90     17.37 o 
   9   8  10       32.54       56.36     19.60 o 
  10   8  10      143.69      196.29     21.11 o 
  -5   9  10       26.04       47.05     20.87 o 
  -4   9  10        6.00        1.54     16.85 o 
  -3   9  10        2.41       -1.01     14.16 o 
  -2   9  10        1.74       11.47      9.95 o 
  -1   9  10       81.93       83.28      9.73 o 
   0   9  10       13.47       14.29      6.23 o 
   1   9  10       92.52       96.69     10.01 o 
   2   9  10      174.29      239.08     19.99 o 
   3   9  10      710.07      674.64     15.55 o 
   4   9  10      400.97      349.92     16.55 o 
   5   9  10       18.71       24.68      6.89 o 
   6   9  10        2.82       37.06     12.82 o 
   7   9  10      293.91      284.44     22.81 o 
   8   9  10        2.86       15.95     18.12 o 
   9   9  10       92.80       71.26     12.09 o 
  10   9  10       23.13       28.01     11.02 o 
  -5  10  10       14.09       24.36     21.08 o 
  -4  10  10       91.79       94.17     25.57 o 
  -3  10  10        0.42       -6.24     15.84 o 
  -2  10  10      411.63      429.96     24.84 o 
  -1  10  10        6.11        6.79     11.08 o 
   0  10  10      303.22      305.31     17.80 o 
   1  10  10     1044.90      982.60     25.71 o 
   2  10  10       70.40       70.27     10.31 o 
   3  10  10      139.69      163.36     11.69 o 
   4  10  10       71.64       95.53      6.94 o 
   5  10  10      126.35      142.85     17.84 o 
   6  10  10       65.25       73.85     14.42 o 
   7  10  10        4.78       13.61     10.32 o 
   8  10  10       42.31       68.69     14.88 o 
   9  10  10       15.12       13.30     11.11 o 
  10  10  10       68.14       93.87     16.56 o 
  -4  11  10        1.31       -7.34     14.35 o 
  -3  11  10       78.20       64.93     16.65 o 
  -2  11  10       87.25       71.28     22.89 o 
  -1  11  10        6.00       32.91     13.99 o 
   0  11  10       48.19       65.47     12.03 o 
   1  11  10        6.78        1.34     14.36 o 
   2  11  10     1040.64     1002.22     26.60 o 
   3  11  10       32.56       30.87     10.90 o 
   4  11  10       46.10       40.62      8.99 o 
   5  11  10       54.07       61.87     10.38 o 
   6  11  10       86.68       83.82     15.51 o 
   7  11  10       58.99       74.62     15.36 o 
   8  11  10       62.96       61.05     14.96 o 
   9  11  10        0.06       25.07     11.00 o 
  -3  12  10        0.20       10.74     20.94 o 
  -2  12  10        4.26       28.26     20.74 o 
  -1  12  10       48.49       37.97     24.93 o 
   0  12  10       95.52      145.02     15.39 o 
   1  12  10       19.13       31.38     10.82 o 
   2  12  10      168.41      169.49     15.30 o 
   3  12  10        5.17        6.72      7.74 o 
   4  12  10      195.65      186.47     15.18 o 
   5  12  10      371.38      378.09     20.04 o 
   6  12  10        2.43        8.55     10.42 o 
   7  12  10      293.16      239.42     23.64 o 
   8  12  10       16.89       17.17     11.57 o 
   9  12  10       20.05       26.77     12.56 o 
  -2  13  10       18.94       38.39     22.15 o 
  -1  13  10        6.70       36.04     20.74 o 
   0  13  10        1.16       -7.66     11.59 o 
   1  13  10      274.62      285.49     19.93 o 
   2  13  10      263.76      230.88     17.62 o 
   3  13  10      277.74      273.77     16.13 o 
   4  13  10      580.06      592.39     34.13 o 
   5  13  10      132.73      133.71     14.62 o 
   6  13  10      158.27      191.75     22.24 o 
   7  13  10       91.80      103.27     29.16 o 
   8  13  10       84.88       79.26     22.38 o 
   0  14  10       44.70       36.77     25.57 o 
   1  14  10       68.50       73.97     18.86 o 
   2  14  10       16.95       19.75     11.65 o 
   3  14  10        0.33        2.07     16.28 o 
   4  14  10       33.20       20.88     14.70 o 
   5  14  10        5.37        6.32     12.73 o 
   6  14  10       35.97       48.87     15.65 o 
   7  14  10       13.25       17.63     15.57 o 
   2  15  10       56.20       59.75     35.10 o 
   3  15  10       13.33       19.87     19.26 o 
   4  15  10      169.48      187.60     28.86 o 
   5  15  10       15.72       49.25     17.07 o 
  -4 -12  11      166.59      149.41     26.98 o 
  -3 -12  11       64.16       74.57     23.63 o 
  -2 -12  11      167.17      143.23     30.54 o 
  -6 -11  11        1.19        2.82     14.03 o 
  -5 -11  11      227.74      228.81     28.32 o 
  -4 -11  11        0.01       23.02     16.65 o 
  -3 -11  11        3.65        5.50     15.10 o 
  -2 -11  11      111.62       84.97     26.31 o 
  -1 -11  11       16.72        1.95     22.02 o 
   0 -11  11       40.51       53.56     23.49 o 
   1 -11  11       22.57       17.67     11.29 o 
  -7 -10  11       89.75       76.21     19.46 o 
  -6 -10  11       18.68       25.64     13.69 o 
  -5 -10  11        7.04       14.90     14.03 o 
  -4 -10  11      114.75       78.73     20.20 o 
  -3 -10  11      269.19      281.84     30.74 o 
  -2 -10  11      297.62      339.10     62.09 o 
  -1 -10  11       23.60        2.75     20.81 o 
   0 -10  11      158.65      157.40     13.84 o 
   1 -10  11        1.70       10.27     10.85 o 
   2 -10  11       86.93       78.03     26.78 o 
  -7  -9  11       21.83        5.73     31.04 o 
  -6  -9  11       30.12        7.11     34.43 o 
  -5  -9  11       67.50       69.47     16.98 o 
  -4  -9  11       28.79       26.78     14.70 o 
  -3  -9  11       69.71       74.10     17.99 o 
  -2  -9  11       31.96       19.57     11.21 o 
  -1  -9  11      561.79      650.39     40.67 o 
   0  -9  11       52.89       32.14      9.52 o 
   1  -9  11        2.46        7.41      9.74 o 
   2  -9  11       59.44       51.14     18.86 o 
   3  -9  11        3.36        6.84     11.45 o 
   4  -9  11      111.86      127.99     18.58 o 
  -8  -8  11       59.49       13.50     42.22 o 
  -7  -8  11        0.65       -2.63     12.12 o 
  -6  -8  11       13.40        5.53     17.69 o 
  -5  -8  11       11.29        9.93     11.07 o 
  -4  -8  11        2.52       10.67     11.34 o 
  -3  -8  11      122.67      143.70     20.27 o 
  -2  -8  11      273.22      244.05     25.98 o 
  -1  -8  11       50.57       38.57     11.51 o 
   0  -8  11        3.64        8.54     14.67 o 
   1  -8  11      206.23      195.54     13.00 o 
   2  -8  11        3.30        7.54      8.30 o 
   3  -8  11      103.64      127.10     13.55 o 
   4  -8  11       19.11       19.87     10.25 o 
   5  -8  11       36.08       41.50     15.05 o 
  -8  -7  11        5.90       10.67     10.14 o 
  -7  -7  11      105.92       97.42     21.28 o 
  -6  -7  11      128.38       99.38     19.46 o 
  -5  -7  11        0.88       -0.13     10.00 o 
  -4  -7  11       27.93       44.90     13.89 o 
  -3  -7  11      675.74      659.32     34.70 o 
  -2  -7  11       77.43       79.87     17.05 o 
  -1  -7  11      248.57      271.73     14.24 o 
   0  -7  11      580.10      549.85     14.31 o 
   1  -7  11      486.31      513.10     18.47 o 
   2  -7  11        0.80        6.40      7.80 o 
   3  -7  11       48.67       58.28     15.19 o 
   4  -7  11      217.87      254.85     16.23 o 
   5  -7  11        6.69       25.30     16.51 o 
  -9  -6  11       67.61       59.33     11.68 o 
  -8  -6  11       16.85       28.39     10.34 o 
  -7  -6  11       63.44       44.70     12.55 o 
  -6  -6  11      176.91      117.59     15.71 o 
  -5  -6  11      167.48      145.31     17.52 o 
  -4  -6  11        1.23        4.09     10.47 o 
  -3  -6  11      243.20      263.64     15.64 o 
  -2  -6  11      430.56      409.01     18.82 o 
  -1  -6  11       36.49       35.77      7.02 o 
   0  -6  11       18.26       17.51      7.54 o 
   1  -6  11      153.71      155.12     11.36 o 
   2  -6  11       29.41       14.66      8.15 o 
   3  -6  11       78.89      101.37     12.12 o 
   4  -6  11      134.80      115.27     12.47 o 
   5  -6  11       78.42      102.64     21.71 o 
   6  -6  11      176.80      198.79     59.17 o 
  -7  -5  11        0.13        9.53      9.20 o 
  -6  -5  11        2.91        4.83      9.26 o 
  -5  -5  11      350.20      320.50     21.55 o 
  -4  -5  11       65.70       66.11     13.02 o 
  -3  -5  11       13.58       14.00      7.00 o 
  -2  -5  11      338.81      328.70     14.39 o 
  -1  -5  11       53.56       33.60      7.88 o 
   0  -5  11      661.26      689.22     14.60 o 
   1  -5  11       81.62       93.82      7.46 o 
   2  -5  11       83.99       94.37      9.90 o 
   3  -5  11       81.75       79.02     10.34 o 
   4  -5  11      209.31      192.51     12.12 o 
   5  -5  11        8.07        7.55      8.91 o 
   6  -5  11      116.77      100.72     34.73 o 
   7  -5  11        0.60        9.05     13.98 o 
  -8  -4  11       46.10       33.43      9.80 o 
  -7  -4  11      294.98      322.38     19.46 o 
  -6  -4  11        9.23       11.34      8.86 o 
  -5  -4  11       93.42       82.62     13.36 o 
  -4  -4  11       33.23       40.54     10.60 o 
  -3  -4  11       51.36       46.07     11.75 o 
  -2  -4  11      113.34       92.37     11.93 o 
  -1  -4  11       97.64       99.67      8.39 o 
   0  -4  11       35.59       31.61      5.11 o 
   1  -4  11      215.93      189.17     10.13 o 
   2  -4  11       16.76       26.23      8.15 o 
   3  -4  11     2440.29     2405.94     33.00 o 
   4  -4  11       69.34       70.02      8.80 o 
   5  -4  11      193.47      188.33     26.16 o 
   6  -4  11        5.02       -8.01      8.01 o 
   7  -4  11      175.65      189.63     22.57 o 
  -8  -3  11        3.26        6.64      8.52 o 
  -7  -3  11       40.83       37.52      9.93 o 
  -6  -3  11      287.13      306.67     19.06 o 
  -5  -3  11       16.14       18.53      9.26 o 
  -4  -3  11       48.12       39.40     10.54 o 
  -3  -3  11      128.25       97.19     12.15 o 
  -2  -3  11       68.89       72.37      7.94 o 
  -1  -3  11       68.44       86.45      7.34 o 
   0  -3  11      476.13      448.68     11.15 o 
   1  -3  11      586.79      545.19     12.89 o 
   2  -3  11      843.43      806.49     14.22 o 
   3  -3  11       48.12       43.09      6.55 o 
   4  -3  11     1536.54     1506.86     24.83 o 
   5  -3  11        5.04       15.73      7.57 o 
   6  -3  11        4.19       26.25     12.08 o 
   7  -3  11        1.86        3.82     12.02 o 
   8  -3  11       21.39       35.47     14.63 o 
  -8  -2  11       66.10       57.12     10.94 o 
  -7  -2  11       57.75       49.87     10.47 o 
  -6  -2  11        3.07       -0.47      8.19 o 
  -5  -2  11       67.89       74.39      9.02 o 
  -4  -2  11       82.24       93.67     10.60 o 
  -3  -2  11     2308.08     2286.59     37.20 o 
  -2  -2  11        2.64        4.42      7.34 o 
  -1  -2  11      132.51      136.80      8.04 o 
   0  -2  11       43.47       38.77      4.76 o 
   1  -2  11      362.31      339.62      9.26 o 
   2  -2  11       85.82       91.81      5.77 o 
   3  -2  11      780.29      729.03     16.79 o 
   4  -2  11       88.60      116.59      8.52 o 
   5  -2  11      109.84      105.30     11.13 o 
   6  -2  11       51.39       44.84     12.90 o 
   7  -2  11       27.00       34.50     12.71 o 
   8  -2  11       17.08       31.99     13.52 o 
  -8  -1  11        1.63        1.28      8.86 o 
  -7  -1  11       31.01       14.03      9.60 o 
  -6  -1  11      234.69      247.07     17.05 o 
  -5  -1  11       48.18       39.20      9.73 o 
  -4  -1  11        0.18        1.11      5.85 o 
  -3  -1  11      228.25      212.12     11.28 o 
  -2  -1  11        0.06        5.97      6.49 o 
  -1  -1  11        2.17        1.47      3.84 o 
   0  -1  11       53.13       54.85      4.43 o 
   1  -1  11      558.03      555.78     11.09 o 
   2  -1  11     1558.74     1547.69     18.86 o 
   3  -1  11       76.83       64.34      5.93 o 
   4  -1  11      918.90      882.63     29.76 o 
   5  -1  11      392.15      367.86     15.94 o 
   6  -1  11        3.96        5.70     12.92 o 
   7  -1  11        0.97        8.87     10.21 o 
   8  -1  11      122.56       93.02     17.37 o 
   9  -1  11      254.80      270.73     40.61 o 
  -9   0  11      157.31      161.42     16.78 o 
  -8   0  11      124.66      134.64     14.43 o 
  -7   0  11      111.71      100.34     14.03 o 
  -6   0  11       58.34       61.95     11.41 o 
  -5   0  11       84.29       82.69     11.75 o 
  -4   0  11      997.97     1012.11     27.70 o 
  -3   0  11      869.74      852.23     24.79 o 
  -2   0  11      685.06      607.45     30.47 o 
  -1   0  11      568.21      557.64     13.56 o 
   0   0  11      809.21      834.86     12.64 o 
   1   0  11      138.12      159.68      6.16 o 
   2   0  11      530.94      528.64     10.46 o 
   3   0  11     1239.33     1173.45     21.33 o 
   4   0  11      138.69      148.18      9.66 o 
   5   0  11        0.58       -4.86      4.86 o 
   6   0  11      843.74      785.45     26.38 o 
   7   0  11       98.91       98.13     16.28 o 
   8   0  11      410.40      403.63     26.40 o 
   9   0  11        0.63       15.86     12.48 o 
  -8   1  11       16.75       13.83     11.28 o 
  -7   1  11      336.49      331.44     22.22 o 
  -6   1  11       19.32        3.56      8.99 o 
  -5   1  11       12.14       11.61      8.39 o 
  -4   1  11        4.17       -1.07      7.32 o 
  -3   1  11       40.99       48.06     10.07 o 
  -2   1  11       75.68       62.51     10.54 o 
  -1   1  11      292.01      305.99     12.69 o 
   0   1  11        8.62        5.46      3.15 o 
   1   1  11       41.57       33.87      4.23 o 
   2   1  11     1130.87     1113.51     16.54 o 
   3   1  11     3301.98     3230.84     29.59 o 
   4   1  11       11.98       14.69      5.20 o 
   5   1  11       31.68       28.59      6.76 o 
   6   1  11     1523.81     1382.09     40.08 o 
   7   1  11        0.20        9.16      8.22 o 
   8   1  11       17.75       27.74     12.04 o 
   9   1  11      375.72      396.24     27.42 o 
  -8   2  11       12.04       -1.88     10.87 o 
  -7   2  11      194.26      175.79     18.93 o 
  -6   2  11        4.73       10.81      9.67 o 
  -5   2  11      508.58      459.17     24.90 o 
  -4   2  11     1014.24      949.07     34.77 o 
  -3   2  11     3745.90     3829.85     82.69 o 
  -2   2  11     1455.64     1401.12     42.08 o 
  -1   2  11      759.72      776.98     16.93 o 
   0   2  11     1414.19     1457.06     24.95 o 
   1   2  11      382.12      322.75     10.77 o 
   2   2  11      758.67      745.65     13.28 o 
   3   2  11      922.66      909.15     15.13 o 
   4   2  11       26.99       31.60      9.47 o 
   5   2  11      156.47      186.62     10.83 o 
   6   2  11      257.67      245.96     15.93 o 
   7   2  11      736.45      673.44     24.77 o 
   8   2  11      528.03      551.10     27.78 o 
   9   2  11       17.83       22.69     12.11 o 
  10   2  11       48.29       64.97     18.73 o 
  -8   3  11        0.01       -2.62     12.28 o 
  -7   3  11      331.46      321.50     24.70 o 
  -6   3  11      196.11      176.66     19.67 o 
  -5   3  11      322.53      342.31     22.82 o 
  -4   3  11      142.95      146.46     16.31 o 
  -3   3  11     1386.89     1321.66     34.53 o 
  -2   3  11      813.57      752.51     50.47 o 
  -1   3  11      454.23      391.76     13.37 o 
   0   3  11      426.42      426.19      8.98 o 
   1   3  11       30.98       48.63      4.59 o 
   2   3  11      555.11      486.65     10.89 o 
   3   3  11      400.83      382.93     10.07 o 
   4   3  11        3.74       19.41      5.90 o 
   5   3  11     2005.25     1949.19     31.48 o 
   6   3  11       37.77       45.01      9.30 o 
   7   3  11       10.96       21.74      8.75 o 
   8   3  11      105.43      106.83     13.11 o 
   9   3  11      366.09      383.28     35.74 o 
  10   3  11       62.53       70.59     16.30 o 
  -8   4  11       27.23       28.73     15.10 o 
  -7   4  11       85.15       95.11     19.13 o 
  -6   4  11        4.04        3.56     11.41 o 
  -5   4  11       60.32       42.22     13.76 o 
  -4   4  11        0.70       18.99     10.20 o 
  -3   4  11      166.93      166.01     15.06 o 
  -2   4  11     1186.14     1154.85     25.94 o 
  -1   4  11       44.75       52.36      8.43 o 
   0   4  11      191.39      224.68      7.33 o 
   1   4  11      869.88      942.48     12.58 o 
   2   4  11     1234.71     1256.66     16.15 o 
   3   4  11        1.54        1.85      3.53 o 
   4   4  11       35.30       40.82      5.10 o 
   5   4  11     1081.09     1126.12     23.23 o 
   6   4  11       79.63      118.33     11.81 o 
   7   4  11      648.12      594.95     23.32 o 
   8   4  11      485.90      477.98     22.17 o 
   9   4  11      157.98      175.01     16.83 o 
  10   4  11       41.31       45.01     28.12 o 
  -7   5  11      156.57      191.36     24.16 o 
  -6   5  11       87.42       65.84     17.65 o 
  -5   5  11      918.85      898.06     41.01 o 
  -4   5  11       34.85       28.19     13.09 o 
  -3   5  11      802.68      748.32     35.04 o 
  -2   5  11      387.13      418.17     21.70 o 
  -1   5  11     5746.87     5453.26     70.03 o 
   0   5  11       10.19       17.74      4.82 o 
   1   5  11      329.40      316.24      8.16 o 
   2   5  11      482.25      525.12      9.82 o 
   3   5  11      852.24      784.76     15.48 o 
   4   5  11     3265.28     3138.15     31.79 o 
   5   5  11      188.62      196.76     10.84 o 
   6   5  11       16.52       23.84      7.88 o 
   7   5  11       58.70       80.36     11.20 o 
   8   5  11      663.81      612.60     24.37 o 
   9   5  11       43.18       67.51     12.64 o 
  10   5  11       23.09       56.96     14.15 o 
  -7   6  11      150.15      181.22     27.18 o 
  -6   6  11      132.44      178.54     25.04 o 
  -5   6  11      347.56      313.11     28.73 o 
  -4   6  11        1.14        1.54     10.94 o 
  -3   6  11       27.00       10.47     10.54 o 
  -2   6  11       14.27       46.28      9.50 o 
  -1   6  11      511.29      548.18     13.58 o 
   0   6  11     2144.42     2006.90     29.30 o 
   1   6  11      170.05      166.13      7.51 o 
   2   6  11       24.05       17.84      3.75 o 
   3   6  11      636.01      614.32     12.76 o 
   4   6  11      174.16      194.51      8.87 o 
   5   6  11      703.66      716.57     18.37 o 
   6   6  11      161.82      169.95     16.50 o 
   7   6  11      822.57      814.54     26.62 o 
   8   6  11       70.10       68.44     11.39 o 
   9   6  11       69.84       76.45     15.91 o 
  10   6  11        5.95        7.55     12.08 o 
  -6   7  11       96.84      104.04     22.62 o 
  -5   7  11       37.69       23.96     14.90 o 
  -4   7  11       35.86       25.37     14.30 o 
  -3   7  11      122.07      121.49     20.40 o 
  -2   7  11     1091.19     1078.60     32.01 o 
  -1   7  11       59.28       61.26      6.96 o 
   0   7  11       25.11       56.63      7.49 o 
   1   7  11      994.92      974.47     20.34 o 
   2   7  11        0.00        5.18      4.00 o 
   3   7  11      524.04      521.76     13.22 o 
   4   7  11      385.33      398.07     10.44 o 
   5   7  11     1255.18     1284.69     22.13 o 
   6   7  11      302.00      270.99     15.62 o 
   7   7  11        7.96       12.30     10.34 o 
   8   7  11      469.73      497.56     28.43 o 
   9   7  11       11.40        9.29     11.51 o 
  10   7  11        0.05        3.62     11.35 o 
  -6   8  11       68.20       41.28     21.28 o 
  -5   8  11       41.68       69.07     20.94 o 
  -4   8  11        2.02       12.95     14.56 o 
  -3   8  11        8.02       12.62     13.83 o 
  -2   8  11      754.87      743.52     28.40 o 
  -1   8  11       52.81       41.61      7.14 o 
   0   8  11      326.64      310.87     12.67 o 
   1   8  11     2153.03     2027.92     33.39 o 
   2   8  11     1663.93     1579.58     24.04 o 
   3   8  11     1553.37     1474.29     22.66 o 
   4   8  11      350.09      343.34     10.59 o 
   5   8  11     2521.11     2466.38     61.84 o 
   6   8  11      265.51      296.56     17.01 o 
   7   8  11      118.53      124.99     12.96 o 
   8   8  11        3.16       25.83     11.53 o 
   9   8  11        4.59       34.79     23.96 o 
  10   8  11       15.66       26.11     13.04 o 
  -5   9  11       27.79       40.27     21.28 o 
  -4   9  11       27.11        9.53     17.18 o 
  -3   9  11       11.65        4.16     15.10 o 
  -2   9  11       17.45       15.14     11.20 o 
  -1   9  11      229.86      235.86     16.04 o 
   0   9  11      125.79      138.71      9.90 o 
   1   9  11        0.10        6.72      6.88 o 
   2   9  11       11.61       27.99      7.86 o 
   3   9  11       42.10       53.54      7.03 o 
   4   9  11       29.56       31.49      7.93 o 
   5   9  11      286.33      249.44     17.65 o 
   6   9  11       49.89       21.99     13.36 o 
   7   9  11       65.54       39.78     12.81 o 
   8   9  11       28.79       22.06      9.22 o 
   9   9  11       29.83       39.22     13.23 o 
  10   9  11        0.08        5.53      8.51 o 
  -4  10  11       44.84       38.86     22.15 o 
  -3  10  11      297.24      300.96     34.10 o 
  -2  10  11       25.76       26.49     12.71 o 
  -1  10  11       36.97       43.53      8.77 o 
   0  10  11       48.08       52.20     11.12 o 
   1  10  11       90.50       92.91     11.75 o 
   2  10  11      411.50      390.05     17.34 o 
   3  10  11      517.50      475.17     15.96 o 
   4  10  11       13.32       12.02      5.16 o 
   5  10  11      129.76      156.15     13.27 o 
   6  10  11       14.02       20.79     10.39 o 
   7  10  11      354.13      384.99     26.55 o 
   8  10  11       68.94       60.16     14.98 o 
   9  10  11       21.35        7.29     11.06 o 
  -3  11  11       58.91       61.35     23.69 o 
  -2  11  11       88.05      152.23     26.71 o 
  -1  11  11       21.02        9.66      9.52 o 
   0  11  11        2.83        8.26     10.01 o 
   1  11  11       66.43       83.21     27.59 o 
   2  11  11       33.05       49.08      9.38 o 
   3  11  11        1.93       -6.84      6.84 o 
   4  11  11      498.82      472.65     17.09 o 
   5  11  11        0.21        6.02      7.69 o 
   6  11  11      172.62      174.44     34.33 o 
   7  11  11      343.52      357.55     26.68 o 
   8  11  11      325.66      323.05     26.30 o 
   9  11  11      123.48       79.67     16.53 o 
  -2  12  11       39.11       63.50     23.56 o 
  -1  12  11       10.45       10.34     18.99 o 
   0  12  11      224.98      209.26     17.16 o 
   1  12  11      135.36      123.43     14.83 o 
   2  12  11        0.81       32.73     10.78 o 
   3  12  11        1.40        0.89      7.64 o 
   4  12  11        1.18        4.24      6.29 o 
   5  12  11       23.34       26.66     10.20 o 
   6  12  11      129.44      106.20     17.86 o 
   7  12  11       59.52       65.64     15.96 o 
   8  12  11       29.09       11.84     11.20 o 
   9  12  11       31.92       34.16     18.53 o 
  -1  13  11       15.01       65.71     22.22 o 
   0  13  11        3.85      -13.96     13.96 o 
   1  13  11       15.37       36.16     15.67 o 
   2  13  11       35.70       59.18     24.40 o 
   3  13  11       13.67        9.03      8.95 o 
   4  13  11      229.02      224.83     21.91 o 
   5  13  11        0.36       18.97     12.79 o 
   6  13  11      112.98      137.33     20.51 o 
   7  13  11      124.05      142.41     33.83 o 
   8  13  11      118.90      123.48     19.95 o 
   0  14  11      184.58      166.70     17.28 o 
   1  14  11       30.66       47.58     30.84 o 
   2  14  11       56.48       41.68     12.69 o 
   3  14  11        5.73       35.84     17.25 o 
   4  14  11       28.81       25.36     17.48 o 
   5  14  11        8.99        6.57     13.79 o 
   6  14  11        5.85       11.08     13.20 o 
   7  14  11        0.09       13.47     14.13 o 
   3  15  11       70.89       78.50     12.94 o 
   4  15  11        9.94       -4.90     18.66 o 
   5  15  11       66.26       72.13     41.14 o 
  -5 -11  12        0.07       -1.61     14.70 o 
  -4 -11  12        0.11       11.68     17.12 o 
  -3 -11  12      116.13      138.47     26.11 o 
  -2 -11  12       94.54       72.56     28.06 o 
  -1 -11  12      118.60       55.17     27.25 o 
   0 -11  12      113.84      122.99     21.00 o 
  -6 -10  12      230.38      211.16     25.71 o 
  -5 -10  12       36.23       25.04     15.84 o 
  -4 -10  12        0.53       11.07     14.70 o 
  -3 -10  12       96.53       68.60     20.34 o 
  -2 -10  12      208.16      183.66     20.40 o 
  -1 -10  12        7.34       48.73     23.83 o 
   0 -10  12       27.39        1.14     23.29 o 
   1 -10  12        3.48       -5.13     10.23 o 
   2 -10  12        0.00        7.79     11.37 o 
  -7  -9  12       20.02       34.10     13.29 o 
  -6  -9  12       17.78       33.16     14.70 o 
  -5  -9  12       84.45       57.66     16.85 o 
  -4  -9  12       59.42       56.04     17.45 o 
  -3  -9  12      758.32      791.81     43.76 o 
  -2  -9  12      117.46      106.32     22.02 o 
  -1  -9  12       47.98       78.26     28.26 o 
   0  -9  12       37.70       25.21      9.28 o 
   1  -9  12      113.67      126.03     14.41 o 
   2  -9  12       29.13       27.51     11.86 o 
   3  -9  12       27.40       15.56     11.14 o 
  -8  -8  12       83.94       98.13     16.04 o 
  -7  -8  12      174.44      154.78     18.93 o 
  -6  -8  12        1.09        8.99     12.08 o 
  -5  -8  12      107.55      107.59     18.99 o 
  -4  -8  12      139.86       90.88     18.46 o 
  -3  -8  12      297.12      381.11     30.61 o 
  -2  -8  12       45.26       27.12     15.44 o 
  -1  -8  12       98.55       92.11     14.94 o 
   0  -8  12        1.04        3.48     10.91 o 
   1  -8  12        9.56        0.57      8.70 o 
   2  -8  12        0.31       12.57      9.01 o 
   3  -8  12       61.44       42.61     11.37 o 
   4  -8  12      185.18      212.19     24.45 o 
  -8  -7  12       34.27       23.09     11.01 o 
  -7  -7  12        1.43        1.48     10.81 o 
  -6  -7  12      142.95      126.86     17.12 o 
  -5  -7  12        0.02       -5.91      9.60 o 
  -4  -7  12        0.22       -1.81     11.07 o 
  -3  -7  12       54.35       44.10     14.97 o 
  -2  -7  12       72.91       91.89     18.26 o 
  -1  -7  12       57.75       54.49     12.27 o 
   0  -7  12      562.11      516.07     15.14 o 
   1  -7  12       76.45       82.90     10.17 o 
   2  -7  12       21.10       25.02     10.99 o 
   3  -7  12      129.16      101.87     12.32 o 
   4  -7  12       54.69       52.17     11.34 o 
   5  -7  12       84.77       88.20     18.42 o 
  -8  -6  12       19.27       35.44     11.54 o 
  -7  -6  12       86.11       78.33     14.23 o 
  -6  -6  12      100.58      105.31     15.77 o 
  -5  -6  12       59.85       65.17     14.56 o 
  -4  -6  12       86.30       68.40     15.03 o 
  -3  -6  12       10.40       27.65     12.75 o 
  -2  -6  12      900.54      906.72     34.47 o 
  -1  -6  12        1.38       -4.81      5.79 o 
   0  -6  12        0.29       -4.58      4.58 o 
   1  -6  12      264.14      290.85     16.10 o 
   2  -6  12        1.32        2.04      7.24 o 
   3  -6  12     1084.91     1078.97     28.06 o 
   4  -6  12      403.12      417.53     26.33 o 
   5  -6  12      430.73      481.44     28.27 o 
   6  -6  12       13.18       23.10     13.67 o 
  -8  -5  12      166.26      176.79     16.65 o 
  -7  -5  12       62.42       67.59     13.69 o 
  -5  -5  12      802.01      821.41     34.63 o 
  -4  -5  12      222.80      199.95     19.73 o 
  -3  -5  12      104.50       99.92     11.31 o 
  -2  -5  12       21.04        7.41      6.07 o 
  -1  -5  12      208.56      200.94     10.84 o 
   0  -5  12        8.91        8.61      4.81 o 
   1  -5  12       67.66       69.41      7.58 o 
   2  -5  12      202.56      202.77     13.15 o 
   3  -5  12        0.02        8.58      7.71 o 
   4  -5  12        0.66        5.83      8.21 o 
   5  -5  12        4.87       15.54     11.26 o 
   6  -5  12       15.66       23.21     13.37 o 
   7  -5  12        5.33       38.74     16.18 o 
  -9  -4  12       53.68       47.32     11.21 o 
  -8  -4  12       84.39       99.07     13.69 o 
  -7  -4  12       29.67       37.86     11.41 o 
  -6  -4  12        1.53       -2.62      8.73 o 
  -5  -4  12      474.16      460.11     25.17 o 
  -4  -4  12       82.26       75.64     13.89 o 
  -3  -4  12      293.71      301.48     19.20 o 
  -2  -4  12       89.66       94.73      9.29 o 
  -1  -4  12       96.58      122.30      8.89 o 
   0  -4  12       97.80       98.51      6.90 o 
   1  -4  12      101.44      121.31      7.78 o 
   2  -4  12       50.71       40.11      7.57 o 
   3  -4  12      437.06      437.10     16.54 o 
   4  -4  12      238.68      252.01     13.03 o 
   5  -4  12      255.07      244.13     16.50 o 
   6  -4  12        6.26       11.44      9.40 o 
   7  -4  12       11.93       12.97     17.01 o 
  -8  -3  12       99.93      104.10     13.69 o 
  -7  -3  12        0.58        2.89      8.86 o 
  -6  -3  12       12.62        6.85      8.93 o 
  -5  -3  12      462.31      476.28     24.50 o 
  -4  -3  12      489.75      470.38     25.17 o 
  -3  -3  12       61.66       54.41      8.05 o 
  -2  -3  12      163.31      162.47     10.89 o 
  -1  -3  12      361.86      366.00     17.16 o 
   0  -3  12        0.02        5.17      4.05 o 
   1  -3  12     1260.96     1195.50     19.61 o 
   2  -3  12      545.57      543.08     18.85 o 
   3  -3  12      159.44      170.90     10.61 o 
   4  -3  12      221.48      234.56     11.45 o 
   5  -3  12       19.74       19.77      8.48 o 
   6  -3  12      418.81      415.57     20.52 o 
   7  -3  12      303.93      373.93     28.29 o 
   8  -3  12        1.81       28.19     19.26 o 
  -9  -2  12       34.43       50.00     11.48 o 
  -8  -2  12        5.46       -4.77      9.33 o 
  -7  -2  12      332.76      367.28     21.01 o 
  -6  -2  12      355.07      375.00     21.41 o 
  -5  -2  12       10.85       31.08     10.47 o 
  -4  -2  12      362.56      377.01     22.02 o 
  -3  -2  12        1.49        9.29      5.99 o 
  -2  -2  12      964.29     1028.31     23.80 o 
  -1  -2  12       29.38       31.84      5.98 o 
   0  -2  12      575.42      555.36     12.37 o 
   1  -2  12      454.93      527.41     12.64 o 
   2  -2  12       26.33       30.63      7.52 o 
   3  -2  12     1000.11      923.15     19.31 o 
   4  -2  12      280.52      228.41     11.61 o 
   5  -2  12       17.87       24.85     11.51 o 
   6  -2  12       37.40       36.14     12.96 o 
   7  -2  12       42.45       43.63     14.64 o 
   8  -2  12      173.71      226.10     24.00 o 
  -9  -1  12       18.95       -7.99      9.67 o 
  -8  -1  12        8.72        5.77      9.93 o 
  -7  -1  12        0.28       -7.32      8.66 o 
  -6  -1  12       35.84       41.68     10.34 o 
  -5  -1  12      215.00      236.19     17.99 o 
  -4  -1  12      210.97      219.41     17.25 o 
  -3  -1  12      373.35      370.78     14.63 o 
  -2  -1  12      131.90      133.45      9.57 o 
  -1  -1  12       64.22       71.61      6.83 o 
   0  -1  12      274.53      273.10      8.86 o 
   1  -1  12      638.02      642.38     12.02 o 
   2  -1  12       17.02       14.18      3.82 o 
   3  -1  12       79.73       66.23      7.41 o 
   4  -1  12       81.94       84.76      7.82 o 
   5  -1  12       14.15        9.15      6.69 o 
   6  -1  12      545.29      502.23     26.75 o 
   7  -1  12      467.27      443.57     49.84 o 
   8  -1  12       81.11       63.48     26.92 o 
   9  -1  12       89.06       93.80     25.71 o 
  -8   0  12       37.84       45.57     12.48 o 
  -7   0  12       72.42       57.66     12.82 o 
  -6   0  12      114.26       93.83     13.63 o 
  -5   0  12        3.84        5.64      8.05 o 
  -4   0  12      257.45      233.98     17.72 o 
  -3   0  12     1148.83     1118.50     30.08 o 
  -2   0  12     3279.21     3307.88     47.74 o 
  -1   0  12      138.10      131.04      8.16 o 
   0   0  12      389.25      387.10      9.95 o 
   1   0  12       41.96       43.28      4.46 o 
   2   0  12     2081.23     2105.45     23.07 o 
   3   0  12       46.89       62.20      6.07 o 
   4   0  12        4.57        5.94      5.27 o 
   5   0  12       87.65      124.11     11.36 o 
   6   0  12       10.15        8.83      8.81 o 
   7   0  12       62.53       73.85     14.67 o 
   8   0  12       67.78       75.77     16.03 o 
   9   0  12      189.55      214.39     26.68 o 
  -8   1  12       11.29       13.56     11.01 o 
  -7   1  12       40.99       47.86     13.16 o 
  -6   1  12      115.45       98.80     14.77 o 
  -5   1  12      431.36      421.04     23.63 o 
  -4   1  12      137.40      112.96     14.16 o 
  -3   1  12     1001.35     1007.80     35.71 o 
  -2   1  12      203.61      191.16     12.79 o 
  -1   1  12      865.33      887.25     20.38 o 
   0   1  12      827.51      732.30     13.92 o 
   1   1  12        1.95       15.64      4.05 o 
   2   1  12      463.68      452.37     11.31 o 
   3   1  12      154.26      149.26      7.12 o 
   4   1  12     3204.69     3260.80     37.70 o 
   5   1  12      973.50     1019.91     23.30 o 
   6   1  12       52.59       59.74     11.10 o 
   7   1  12        9.55        8.11      8.19 o 
   8   1  12       21.97       18.52     11.01 o 
   9   1  12       22.03       51.05     15.19 o 
  -8   2  12      306.39      325.60     25.17 o 
  -7   2  12       56.15       31.95     12.82 o 
  -6   2  12       19.02       20.61     11.54 o 
  -5   2  12        2.37        6.38      9.40 o 
  -4   2  12      621.17      624.55     28.79 o 
  -3   2  12      200.14      206.93     18.06 o 
  -2   2  12        2.65       21.61      6.94 o 
  -1   2  12      480.15      469.45     14.37 o 
   0   2  12      435.01      427.19     10.85 o 
   1   2  12     1264.85     1165.07     17.00 o 
   2   2  12      505.59      493.17     11.58 o 
   3   2  12      449.50      471.51     11.87 o 
   4   2  12     2682.83     2621.68     32.11 o 
   5   2  12      581.40      573.97     17.41 o 
   6   2  12      492.29      498.49     21.51 o 
   7   2  12      104.59      112.14     19.11 o 
   8   2  12      111.67      147.91     17.81 o 
   9   2  12        0.18        6.69     11.17 o 
  -8   3  12        8.81       16.78     13.36 o 
  -7   3  12       60.99       59.33     16.18 o 
  -6   3  12      285.97      276.80     23.29 o 
  -5   3  12       16.90        4.63      9.20 o 
  -4   3  12        5.08       -1.14      8.26 o 
  -3   3  12      704.29      665.45     25.29 o 
  -2   3  12      102.51      102.90     12.29 o 
  -1   3  12     1285.02     1336.29     25.96 o 
   0   3  12     2031.30     1950.25     27.10 o 
   1   3  12     1235.20     1168.35     16.97 o 
   2   3  12     1042.20      973.13     15.89 o 
   3   3  12     1818.96     1729.63     20.44 o 
   4   3  12     4685.13     4640.13     47.23 o 
   5   3  12     2311.93     2239.55     35.26 o 
   6   3  12        8.10       33.50      9.18 o 
   7   3  12      255.43      245.75     16.96 o 
   8   3  12        0.19       19.76      9.69 o 
   9   3  12       75.93      117.50     17.49 o 
  10   3  12        0.06       20.60     12.86 o 
  -7   4  12        9.00        8.86     14.36 o 
  -6   4  12        0.26        9.53     11.28 o 
  -5   4  12      365.68      389.23     26.98 o 
  -4   4  12       65.54       55.24     14.10 o 
  -3   4  12      321.51      340.05     44.50 o 
  -2   4  12     1284.57     1258.60     35.67 o 
  -1   4  12       86.52       80.33      8.29 o 
   0   4  12      161.78      156.57      9.65 o 
   1   4  12       41.52       26.28      3.73 o 
   2   4  12       18.30       14.41      3.82 o 
   3   4  12       35.97       41.62      7.58 o 
   4   4  12      256.02      273.91      9.89 o 
   5   4  12      353.33      342.87     14.11 o 
   6   4  12        0.52        1.00      7.14 o 
   7   4  12       98.49       96.14     12.41 o 
   8   4  12      219.27      232.43     17.56 o 
   9   4  12      188.05      204.89     20.12 o 
  10   4  12       39.97       29.36     13.69 o 
  -7   5  12       59.52       46.11     16.71 o 
  -6   5  12      130.06      147.33     21.55 o 
  -5   5  12      178.32      122.56     19.53 o 
  -4   5  12      197.32      177.26     20.94 o 
  -3   5  12      763.53      736.37     35.64 o 
  -2   5  12     2525.13     2537.30     54.44 o 
  -1   5  12       43.20       57.37     10.02 o 
   0   5  12        6.23       13.18      4.73 o 
   1   5  12     1358.37     1398.48     17.55 o 
   2   5  12        0.89        1.16      2.97 o 
   3   5  12      356.55      360.56     11.56 o 
   4   5  12       39.10       46.18      7.10 o 
   5   5  12       32.09       27.76      6.51 o 
   6   5  12     1409.24     1330.60     46.63 o 
   7   5  12       52.56       33.53      9.48 o 
   8   5  12        3.93       11.58      8.87 o 
   9   5  12        4.26        1.46      9.27 o 
  10   5  12      288.76      320.21     24.78 o 
  -7   6  12       62.38       31.48     18.32 o 
  -6   6  12       53.47       61.75     18.39 o 
  -5   6  12       77.10      102.76     19.60 o 
  -4   6  12       88.82      138.00     20.14 o 
  -3   6  12     1953.48     1895.53     62.15 o 
  -2   6  12       89.25       58.61     12.24 o 
  -1   6  12       93.00      109.92      7.74 o 
   0   6  12        0.04       15.94      5.91 o 
   1   6  12       69.95       69.42      6.76 o 
   2   6  12       30.06       34.61      5.91 o 
   3   6  12     2269.30     2153.94     25.88 o 
   4   6  12        4.93       33.47      5.69 o 
   5   6  12      206.50      181.47     10.71 o 
   6   6  12        3.15       30.29      8.45 o 
   7   6  12      384.78      425.29     20.33 o 
   8   6  12        8.53        8.05      8.69 o 
   9   6  12       60.51       72.68     16.34 o 
  10   6  12      177.87      204.54     51.78 o 
  -6   7  12      292.38      332.38     32.62 o 
  -5   7  12       20.11       22.89     16.44 o 
  -4   7  12        6.39       -4.97     11.88 o 
  -3   7  12      221.70      272.77     27.12 o 
  -2   7  12      426.58      430.49     45.67 o 
  -1   7  12      679.32      659.82     22.04 o 
   0   7  12      194.24      222.99     11.34 o 
   1   7  12       40.35       38.18      5.86 o 
   2   7  12        9.95       16.99      5.32 o 
   3   7  12      203.25      203.35      9.40 o 
   4   7  12      713.53      706.55     13.97 o 
   5   7  12      450.42      476.71     15.68 o 
   6   7  12       65.78       71.19     10.56 o 
   7   7  12       98.64       82.91     11.55 o 
   8   7  12       20.65       22.06     13.09 o 
   9   7  12       38.84       18.47     12.79 o 
  10   7  12       88.69      120.63     19.64 o 
  -5   8  12      174.67      159.95     27.45 o 
  -4   8  12       48.28       46.51     18.39 o 
  -3   8  12      624.53      685.83     41.21 o 
  -2   8  12      331.96      338.09     21.29 o 
  -1   8  12       75.11       58.93      7.20 o 
   0   8  12       97.97      105.43      8.89 o 
   1   8  12       70.50       73.23      8.38 o 
   2   8  12      309.98      273.80     12.15 o 
   3   8  12      150.63      168.39      8.92 o 
   4   8  12       71.90      121.14      9.79 o 
   5   8  12       27.91       50.92      7.76 o 
   6   8  12       12.51       25.29      8.46 o 
   7   8  12      491.43      491.77     21.95 o 
   8   8  12      331.05      311.14     44.27 o 
   9   8  12      145.94      127.39     19.04 o 
  10   8  12       15.52        7.81     12.40 o 
  -5   9  12       49.21       59.27     23.42 o 
  -4   9  12      104.76       75.98     23.36 o 
  -3   9  12        8.14       18.99     16.38 o 
  -2   9  12      238.87      251.67     20.38 o 
  -1   9  12      951.47      918.76     32.10 o 
   0   9  12       12.81        0.38      6.32 o 
   1   9  12        0.65        7.25      7.57 o 
   2   9  12      315.19      327.32     15.80 o 
   3   9  12        6.46       -3.92      5.36 o 
   4   9  12       49.19       49.28      7.03 o 
   5   9  12      111.73      126.33     14.69 o 
   6   9  12      385.42      415.55     26.48 o 
   7   9  12       19.68       21.71     11.22 o 
   8   9  12       96.15      100.24     13.25 o 
   9   9  12      142.40      161.79     15.77 o 
  10   9  12        8.20        7.09      8.39 o 
  -4  10  12       33.72       66.25     24.10 o 
  -3  10  12        7.35       29.87     19.06 o 
  -2  10  12      277.85      317.14     23.07 o 
  -1  10  12        5.40        5.23     10.87 o 
   0  10  12      455.11      399.33     19.96 o 
   1  10  12        8.29       14.37      8.04 o 
   2  10  12      129.94      116.75     15.94 o 
   3  10  12       16.98       26.58      9.76 o 
   4  10  12        0.01       -6.29      6.29 o 
   5  10  12       86.84       96.81     11.90 o 
   6  10  12      200.95      185.59     44.16 o 
   7  10  12       83.90       99.23     24.67 o 
   8  10  12       40.05       48.39     14.16 o 
   9  10  12       86.53       92.09     16.83 o 
  -3  11  12        0.49       -2.35     19.67 o 
  -2  11  12       87.63      101.22     24.70 o 
  -1  11  12        1.65       11.48     19.06 o 
   0  11  12      438.71      429.28     20.95 o 
   1  11  12      102.49      109.00     20.10 o 
   2  11  12       11.67       21.49     13.96 o 
   3  11  12      139.71      175.29     13.06 o 
   4  11  12       16.71       18.31      6.55 o 
   5  11  12        2.90       -0.44      7.71 o 
   6  11  12      112.88      122.80     18.31 o 
   7  11  12       30.77       69.36     15.74 o 
   8  11  12        6.11       17.09     20.04 o 
   9  11  12      158.95      150.43     20.76 o 
  -2  12  12      200.06      203.71     30.88 o 
  -1  12  12      253.95      302.44     33.36 o 
   0  12  12      432.79      453.26     22.41 o 
   1  12  12       87.10      107.48     14.33 o 
   2  12  12      361.90      369.48     21.02 o 
   3  12  12        2.99       16.49     10.34 o 
   4  12  12       57.37       74.42     16.96 o 
   5  12  12      163.38      172.92     18.09 o 
   6  12  12       19.77       26.58     12.72 o 
   7  12  12        0.25        4.59     11.14 o 
   8  12  12      217.83      184.15     23.25 o 
  -1  13  12       29.89       56.11     22.42 o 
   0  13  12        7.48       14.55     21.48 o 
   1  13  12       30.82       32.59     19.06 o 
   2  13  12       53.37       55.07     13.83 o 
   3  13  12       75.83       83.38     11.78 o 
   4  13  12       12.25       18.37     12.61 o 
   5  13  12        0.42       11.37     12.90 o 
   6  13  12      140.16      146.12     27.05 o 
   7  13  12        0.05        8.64     12.24 o 
   8  13  12        0.53       24.41     13.69 o 
   1  14  12       11.82        9.03     23.83 o 
   2  14  12      537.67      544.17     25.32 o 
   3  14  12      210.85      251.11     18.26 o 
   4  14  12      126.71      125.67     51.41 o 
   5  14  12       48.62       56.00     16.11 o 
   6  14  12       96.66       73.58     18.16 o 
  -3 -11  13        3.10        8.73     17.25 o 
  -2 -11  13       61.22       27.79     27.72 o 
  -1 -11  13       83.96       11.88     26.58 o 
  -5 -10  13        0.61       -3.42     13.42 o 
  -4 -10  13        0.12       -1.48     14.83 o 
  -3 -10  13       30.64       39.87     19.60 o 
  -2 -10  13        0.27       -6.31     15.97 o 
  -1 -10  13       45.90       35.17     24.23 o 
   0 -10  13       84.30      104.98     28.12 o 
   1 -10  13        3.69        4.43     10.42 o 
  -6  -9  13        1.70        4.43     11.54 o 
  -5  -9  13      104.27       94.71     19.26 o 
  -4  -9  13       42.16       47.86     17.32 o 
  -3  -9  13       26.27       39.40     17.85 o 
  -2  -9  13       88.39       88.40     21.88 o 
  -1  -9  13       77.70       78.60     24.97 o 
   0  -9  13        5.70      -10.46     15.57 o 
   1  -9  13        0.12       -5.68     20.44 o 
   2  -9  13        0.01        1.22     10.60 o 
   3  -9  13       36.84       43.29     13.16 o 
  -7  -8  13       71.71       74.84     16.78 o 
  -6  -8  13       89.77       81.21     16.98 o 
  -5  -8  13      420.28      480.04     32.75 o 
  -4  -8  13       74.67       48.93     16.11 o 
  -3  -8  13        0.45       -1.81     12.08 o 
  -2  -8  13      175.48      215.05     26.38 o 
  -1  -8  13      104.50      101.95     32.39 o 
   0  -8  13       38.02       33.58      9.04 o 
   1  -8  13      205.36      187.98     15.91 o 
   2  -8  13        0.20        4.74      9.14 o 
   3  -8  13       86.22       49.49     11.73 o 
   4  -8  13       14.35       19.27     11.00 o 
  -7  -7  13        3.37       -8.46      9.93 o 
  -6  -7  13       60.69       45.91     15.10 o 
  -5  -7  13        1.22       16.98     12.15 o 
  -4  -7  13       31.92       40.74     14.50 o 
  -3  -7  13        4.82       12.48     12.48 o 
  -2  -7  13      182.04      117.80     20.61 o 
  -1  -7  13        1.07       11.04     10.38 o 
   0  -7  13       76.50       58.37     14.53 o 
   1  -7  13      119.37      121.97     11.52 o 
   2  -7  13        0.97       -1.03      8.33 o 
   3  -7  13       11.16       10.48      9.75 o 
   4  -7  13       43.95       30.80     16.88 o 
   5  -7  13       11.36       28.52     23.46 o 
  -8  -6  13       13.34       23.16     11.95 o 
  -7  -6  13        9.73        4.30     11.54 o 
  -6  -6  13       53.57       68.86     14.56 o 
  -5  -6  13        3.86       20.34     11.81 o 
  -4  -6  13       13.36        9.73     11.61 o 
  -3  -6  13       35.42       13.42     11.95 o 
  -2  -6  13       50.54       70.62     27.15 o 
  -1  -6  13       36.33       40.57     11.97 o 
   0  -6  13      426.73      414.50     13.61 o 
   1  -6  13        7.53       10.36      9.13 o 
   2  -6  13       25.88       31.99      9.01 o 
   3  -6  13      160.00      155.40     13.61 o 
   4  -6  13      270.35      254.74     16.14 o 
   5  -6  13        4.53        1.54     11.68 o 
   6  -6  13       17.63       11.17     13.48 o 
  -8  -5  13       11.11       20.81     10.60 o 
  -7  -5  13       52.54       48.59     13.36 o 
  -6  -5  13        4.53        5.64     10.60 o 
  -5  -5  13        1.88        8.59      9.53 o 
  -4  -5  13        8.82        6.85     10.54 o 
  -3  -5  13      277.56      304.91     20.97 o 
  -2  -5  13      175.99      186.53     21.01 o 
  -1  -5  13      173.94      178.63     10.96 o 
   0  -5  13        0.89       -0.34      4.40 o 
   1  -5  13      520.43      512.91     42.74 o 
   2  -5  13       74.07       77.78     13.91 o 
   3  -5  13       15.69        4.54      8.27 o 
   4  -5  13      201.42      162.77     13.56 o 
   5  -5  13        3.80       20.77     11.79 o 
   6  -5  13       66.56       90.57     27.28 o 
  -8  -4  13        6.79       12.62     10.00 o 
  -7  -4  13       28.08       20.47     10.60 o 
  -6  -4  13       39.60       37.25     11.75 o 
  -5  -4  13      118.26      124.78     16.31 o 
  -4  -4  13       26.53       58.39     13.22 o 
  -3  -4  13      422.37      390.96     18.56 o 
  -2  -4  13      620.91      612.60     19.79 o 
  -1  -4  13      111.77      118.13     10.02 o 
   0  -4  13       48.01       50.37      5.97 o 
   1  -4  13       45.45       62.12      7.33 o 
   2  -4  13       10.84       11.90      6.70 o 
   3  -4  13        3.99        7.13      6.77 o 
   4  -4  13      387.56      366.95     17.66 o 
   5  -4  13        0.69        3.94     10.56 o 
   6  -4  13      298.63      313.70     19.90 o 
   7  -4  13       25.11       34.04     15.37 o 
  -8  -3  13      106.57       95.24     14.36 o 
  -7  -3  13       56.72       66.58     12.75 o 
  -6  -3  13        3.48       -1.95      9.20 o 
  -5  -3  13      587.40      572.33     28.39 o 
  -4  -3  13      209.03      182.23     18.12 o 
  -3  -3  13      253.38      266.27     15.43 o 
  -2  -3  13       87.30       80.53      9.20 o 
  -1  -3  13       49.48       60.54      7.48 o 
   0  -3  13        4.38        3.35      4.27 o 
   1  -3  13      257.16      269.15     10.21 o 
   2  -3  13        0.34        7.29      6.43 o 
   3  -3  13      316.84      332.05     14.93 o 
   4  -3  13       73.74       80.76      8.71 o 
   5  -3  13        0.02        4.40      9.85 o 
   6  -3  13      245.26      280.25     26.60 o 
   7  -3  13       12.05       11.09     13.32 o 
  -8  -2  13       28.97       32.42     12.08 o 
  -7  -2  13       94.10       69.20     13.22 o 
  -6  -2  13       15.36       65.91     12.69 o 
  -5  -2  13        0.42        7.45      9.40 o 
  -4  -2  13      357.87      359.49     22.49 o 
  -3  -2  13        7.39       16.59      6.97 o 
  -2  -2  13     1411.40     1343.30     36.41 o 
  -1  -2  13      269.91      268.39     11.48 o 
   0  -2  13      842.96      823.92     15.26 o 
   1  -2  13       38.11       40.54      5.67 o 
   2  -2  13      258.94      260.93     11.12 o 
   3  -2  13       13.80       14.49      6.16 o 
   4  -2  13      191.99      212.58     11.67 o 
   5  -2  13        5.70        8.48      7.34 o 
   6  -2  13       58.42       40.01     10.22 o 
   7  -2  13       12.11       17.23     13.09 o 
   8  -2  13      249.50      294.42     35.30 o 
  -8  -1  13       17.89        4.77     10.34 o 
  -7  -1  13      195.56      167.13     16.98 o 
  -6  -1  13      245.71      252.71     19.60 o 
  -5  -1  13      245.97      215.52     18.32 o 
  -4  -1  13        4.59        0.34      8.39 o 
  -3  -1  13       68.79       83.76      9.06 o 
  -2  -1  13      264.77      247.86     12.51 o 
  -1  -1  13        0.16        0.50      4.71 o 
   0  -1  13      502.51      480.82     11.56 o 
   1  -1  13       65.84       74.68      6.22 o 
   2  -1  13      751.73      775.13     14.08 o 
   3  -1  13     1410.90     1421.61     24.21 o 
   4  -1  13      515.58      503.47     15.01 o 
   5  -1  13      108.23       87.27     11.33 o 
   6  -1  13       79.38       75.01     11.13 o 
   7  -1  13      127.58      127.82     26.08 o 
   8  -1  13       13.11       40.61     20.14 o 
  -8   0  13       21.13       42.62     12.75 o 
  -7   0  13       10.78       23.02     11.81 o 
  -6   0  13       70.74       69.47     13.56 o 
  -5   0  13      281.14      234.72     19.20 o 
  -4   0  13        0.69        6.98      8.66 o 
  -3   0  13      317.61      271.56     15.93 o 
  -2   0  13      193.47      180.72     11.40 o 
  -1   0  13       35.99       39.28      6.15 o 
   0   0  13      789.30      835.92     19.08 o 
   1   0  13       57.16       65.78      6.22 o 
   2   0  13       61.08       68.23      5.44 o 
   3   0  13      104.37      107.23     11.20 o 
   4   0  13     3635.59     3524.75     41.21 o 
   5   0  13       33.70       23.90      7.65 o 
   6   0  13        4.58       -2.60      6.41 o 
   7   0  13      168.15      185.91     35.74 o 
   8   0  13        7.74       10.21     12.15 o 
   9   0  13       93.06       89.07     18.13 o 
  -8   1  13      224.36      234.25     21.28 o 
  -7   1  13        1.27       -1.81      9.73 o 
  -6   1  13      520.85      551.19     28.66 o 
  -5   1  13      671.73      738.45     32.28 o 
  -4   1  13     1040.19     1059.42     38.33 o 
  -3   1  13      136.49      136.99     16.04 o 
  -2   1  13       41.27       61.82      9.51 o 
  -1   1  13      157.88      178.91     10.96 o 
   0   1  13       49.20       51.11      6.20 o 
   1   1  13     1185.84     1141.95     19.97 o 
   2   1  13     2400.13     2375.85     32.55 o 
   3   1  13        1.45       16.76      4.41 o 
   4   1  13      673.97      669.49     16.31 o 
   5   1  13      313.43      335.37     14.68 o 
   6   1  13      582.91      553.89     23.74 o 
   7   1  13        0.20       -8.27      8.27 o 
   8   1  13        0.92        1.89     11.31 o 
   9   1  13       27.99       50.76     15.24 o 
  -8   2  13      212.01      232.91     22.42 o 
  -7   2  13      197.37      204.85     21.68 o 
  -6   2  13       17.58       13.49     11.68 o 
  -5   2  13      125.99      129.74     16.98 o 
  -4   2  13      238.04      205.19     19.40 o 
  -3   2  13       44.60       44.97     12.01 o 
  -2   2  13      657.55      721.59     24.21 o 
  -1   2  13      987.66      978.93     26.10 o 
   0   2  13       66.18       82.79      6.23 o 
   1   2  13        8.13       12.04      4.31 o 
   2   2  13       79.88       82.03      6.41 o 
   3   2  13     2200.31     2163.56     29.24 o 
   4   2  13       23.41       18.31      5.88 o 
   5   2  13       10.45       12.99      6.55 o 
   6   2  13        3.82       27.11      9.58 o 
   7   2  13       32.82       18.95     10.02 o 
   8   2  13       39.47       84.43     15.83 o 
   9   2  13      323.79      358.08     26.92 o 
  -7   3  13       43.73       51.75     15.71 o 
  -6   3  13        0.01        6.85     11.75 o 
  -5   3  13        0.41       -8.32      9.33 o 
  -4   3  13     1177.75     1292.21     36.79 o 
  -3   3  13       47.35       57.88     10.84 o 
  -2   3  13      639.73      712.08     26.86 o 
  -1   3  13       39.24       55.80      7.85 o 
   0   3  13      175.02      190.83      8.61 o 
   1   3  13      215.31      232.94      8.72 o 
   2   3  13     1055.66     1088.02     17.50 o 
   3   3  13     4635.79     4488.73     47.33 o 
   4   3  13      338.61      373.31     12.54 o 
   5   3  13      275.67      304.19     13.79 o 
   6   3  13     1246.07     1221.27     33.53 o 
   7   3  13      519.88      485.61     22.56 o 
   8   3  13      465.98      458.05     23.20 o 
   9   3  13       17.62       38.16     16.85 o 
  -7   4  13     1109.61     1102.58     47.59 o 
  -6   4  13      201.69      248.28     24.36 o 
  -5   4  13      498.41      517.36     31.34 o 
  -4   4  13        0.10        1.01      9.93 o 
  -3   4  13      527.96      537.85     24.70 o 
  -2   4  13      280.40      274.23     18.46 o 
  -1   4  13       17.47       26.32      7.37 o 
   0   4  13      108.06      109.79      7.23 o 
   1   4  13       29.88       48.31      5.34 o 
   2   4  13     1331.01     1289.95     19.17 o 
   3   4  13       88.62      105.56      7.20 o 
   4   4  13      611.90      631.42     23.60 o 
   5   4  13       22.24       24.79      6.82 o 
   6   4  13      150.54      135.85     18.57 o 
   7   4  13       27.86       35.98     11.15 o 
   8   4  13      375.11      393.36     21.76 o 
   9   4  13        9.23       28.02     16.41 o 
  10   4  13       33.40       52.43     20.54 o 
  -7   5  13      118.24       93.50     19.06 o 
  -6   5  13        0.04       15.77     13.83 o 
  -5   5  13       40.35       31.41     14.83 o 
  -4   5  13       39.26       70.68     16.65 o 
  -3   5  13      599.61      605.29     33.16 o 
  -2   5  13      375.19      316.76     20.34 o 
  -1   5  13     1019.19     1019.40     26.71 o 
   0   5  13        0.31       -2.26      4.37 o 
   1   5  13      280.95      283.65      9.11 o 
   2   5  13       70.48       71.43      5.64 o 
   3   5  13      192.29      201.73      9.72 o 
   4   5  13      292.44      279.97     11.06 o 
   5   5  13      129.32      160.22     10.69 o 
   6   5  13       91.30       73.76     11.23 o 
   7   5  13       10.63        5.69      8.41 o 
   8   5  13      444.34      424.80     23.75 o 
   9   5  13        8.62       22.72     11.03 o 
  10   5  13       18.39       44.93     14.54 o 
  -6   6  13       25.07        5.30     15.24 o 
  -5   6  13       67.47       50.81     18.06 o 
  -4   6  13      555.48      551.79     34.84 o 
  -3   6  13        1.70       10.94     11.88 o 
  -2   6  13      303.49      298.79     20.68 o 
  -1   6  13      861.53      828.83     24.53 o 
   0   6  13       74.01       58.66      8.77 o 
   1   6  13       15.26       18.44      5.39 o 
   2   6  13      136.89      146.31      6.89 o 
   3   6  13       40.74       56.85      6.47 o 
   4   6  13      425.81      382.53     12.02 o 
   5   6  13      914.86      984.85     22.72 o 
   6   6  13       30.48       45.92     15.47 o 
   7   6  13       14.43        5.24     12.86 o 
   8   6  13      163.56      166.66     15.72 o 
   9   6  13      280.75      326.32     21.58 o 
  10   6  13      336.66      347.69     28.52 o 
  -6   7  13       37.33       33.22     17.25 o 
  -5   7  13       35.10       38.26     18.73 o 
  -4   7  13      997.28      841.68     44.70 o 
  -3   7  13       49.10       79.87     18.79 o 
  -2   7  13      708.25      673.41     38.06 o 
  -1   7  13     2046.05     1981.24     39.11 o 
   0   7  13     1224.86     1194.24     23.08 o 
   1   7  13      716.62      659.84     25.98 o 
   2   7  13       52.17       39.44      9.22 o 
   3   7  13       94.39       60.10      6.59 o 
   4   7  13       23.72       69.39      6.16 o 
   5   7  13      624.87      588.53     17.85 o 
   6   7  13      189.38      167.72     23.85 o 
   7   7  13      357.00      396.86     20.19 o 
   8   7  13       11.69       14.32     12.07 o 
   9   7  13       66.73       72.98     17.06 o 
  10   7  13      310.46      362.68     29.25 o 
  -5   8  13        0.24       -7.65     14.97 o 
  -4   8  13       32.52       48.12     18.73 o 
  -3   8  13        2.33       -6.18     12.55 o 
  -2   8  13      568.81      568.04     40.17 o 
  -1   8  13        0.75       10.15      9.49 o 
   0   8  13       30.80       10.85      6.65 o 
   1   8  13       13.47       15.94      6.32 o 
   2   8  13       22.06       16.57      6.24 o 
   3   8  13      103.84       81.32      7.26 o 
   4   8  13      538.51      485.82     13.38 o 
   5   8  13      100.35      166.67      9.72 o 
   6   8  13        2.48       16.55      8.50 o 
   7   8  13       40.36       41.04     13.43 o 
   8   8  13        6.15        7.76     10.85 o 
   9   8  13      207.78      238.90     23.81 o 
  10   8  13        3.37       20.43     12.71 o 
  -5   9  13       54.66       36.65     20.61 o 
  -4   9  13      136.80      133.77     26.85 o 
  -3   9  13      417.27      438.96     38.46 o 
  -2   9  13      261.40      296.29     39.10 o 
  -1   9  13       57.46       60.68     13.52 o 
   0   9  13      273.63      245.95     17.98 o 
   1   9  13      412.19      413.82     17.75 o 
   2   9  13       36.45       38.21      8.77 o 
   3   9  13       67.00       70.82      8.06 o 
   4   9  13       24.30       37.41      7.23 o 
   5   9  13      149.09      160.71     13.41 o 
   6   9  13        0.43       21.12     10.75 o 
   7   9  13      279.38      295.86     19.18 o 
   8   9  13       66.23      113.74     14.04 o 
   9   9  13      154.29      155.87     22.76 o 
  -4  10  13       27.47        9.67     19.87 o 
  -3  10  13        0.03       -0.34     17.25 o 
  -2  10  13      308.14      288.29     23.18 o 
  -1  10  13       29.81       27.02     12.76 o 
   0  10  13      273.21      278.06     17.45 o 
   1  10  13       11.12        6.49      8.27 o 
   2  10  13      817.85      748.32     23.42 o 
   3  10  13       24.14       26.54     12.19 o 
   4  10  13      183.27      177.31     11.01 o 
   5  10  13      192.65      178.01     14.60 o 
   6  10  13       20.29       31.05     12.37 o 
   7  10  13       59.85       46.16     14.28 o 
   8  10  13      204.95      215.56     42.82 o 
   9  10  13        4.52       -3.43     10.24 o 
  -3  11  13        0.81      -17.38     17.38 o 
  -2  11  13       32.79       11.14     20.27 o 
  -1  11  13       27.47       14.23     19.73 o 
   0  11  13       93.25      103.59     13.53 o 
   1  11  13       42.97       27.40     11.03 o 
   2  11  13        0.58       -7.74      7.74 o 
   3  11  13      281.16      263.14     15.68 o 
   4  11  13       80.96       73.31     14.11 o 
   5  11  13      103.96      113.01     13.20 o 
   6  11  13        1.73        0.46     18.36 o 
   7  11  13        1.45       -5.84     11.11 o 
   8  11  13       26.76       43.64     15.22 o 
   9  11  13       41.82       54.81     15.88 o 
  -2  12  13        7.42       24.83     21.81 o 
  -1  12  13        2.83       15.50     20.87 o 
   0  12  13       71.48       70.44     13.49 o 
   1  12  13       66.46       84.67     13.51 o 
   2  12  13      587.98      602.25     25.20 o 
   3  12  13      469.81      496.35     20.75 o 
   4  12  13      561.31      613.90     20.68 o 
   5  12  13       41.61       19.63     25.20 o 
   6  12  13       11.34       22.14     10.11 o 
   7  12  13      104.15       92.69     18.54 o 
   8  12  13        1.96       18.93     12.46 o 
  -1  13  13        3.93       -3.42     19.13 o 
   0  13  13        3.94       -3.51     11.36 o 
   1  13  13       23.96       85.15     14.81 o 
   2  13  13        9.11        8.05     10.99 o 
   3  13  13       74.40       91.84     12.31 o 
   4  13  13      100.82       68.76     15.82 o 
   5  13  13       51.56       87.11     21.24 o 
   6  13  13       29.20       33.04     11.04 o 
   7  13  13      112.24      128.26     22.95 o 
   1  14  13        6.69        0.19     25.04 o 
   2  14  13       13.22       20.34     16.65 o 
   3  14  13        9.95       14.30     11.36 o 
   4  14  13       94.18       89.55     17.79 o 
   5  14  13       18.80        9.64     13.92 o 
   6  14  13       15.58       17.93     15.09 o 
  -4 -10  14      116.68      117.33     24.10 o 
  -3 -10  14       70.06      115.11     24.36 o 
  -2 -10  14        0.29       42.29     18.73 o 
  -1 -10  14        8.96        4.63     25.17 o 
   0 -10  14       84.94       75.85     30.34 o 
  -6  -9  14        1.75       16.31     13.22 o 
  -5  -9  14       38.91       46.18     15.84 o 
  -4  -9  14       13.82       18.99     15.71 o 
  -3  -9  14      113.17      116.39     23.09 o 
  -2  -9  14        0.10       26.11     16.85 o 
  -1  -9  14        3.94      -13.09     21.14 o 
   0  -9  14      135.29      125.51     30.34 o 
   1  -9  14       14.59        7.50     18.29 o 
   2  -9  14        5.54       19.97     11.64 o 
  -6  -8  14       61.96       52.29     16.44 o 
  -5  -8  14       18.38       19.40     13.63 o 
  -4  -8  14       24.31       33.09     15.84 o 
  -3  -8  14       51.92       22.95     15.30 o 
  -2  -8  14       36.41       69.20     19.20 o 
  -1  -8  14       19.95        5.61     12.14 o 
   0  -8  14      159.68      201.69     30.00 o 
   1  -8  14       27.48       34.72     11.39 o 
   2  -8  14        0.85       -2.19      8.60 o 
   3  -8  14      103.00       98.58     13.74 o 
  -7  -7  14        6.75       27.45     12.89 o 
  -6  -7  14       91.53       47.79     15.37 o 
  -5  -7  14       44.83       39.27     15.17 o 
  -4  -7  14       23.33       27.59     13.96 o 
  -3  -7  14       10.14        2.01     12.82 o 
  -2  -7  14      291.04      301.23     29.06 o 
  -1  -7  14      618.47      612.41     28.12 o 
   0  -7  14       83.72      100.60     10.78 o 
   1  -7  14      121.27      176.38     23.49 o 
   2  -7  14      125.07      128.58     17.98 o 
   3  -7  14      251.40      249.35     22.34 o 
   4  -7  14       71.99       90.91     13.36 o 
  -7  -6  14       14.81       18.73     12.28 o 
  -6  -6  14       27.98       24.50     12.89 o 
  -5  -6  14        1.61        3.29     11.07 o 
  -4  -6  14      275.46      246.93     24.23 o 
  -3  -6  14        0.57        8.93     12.15 o 
  -2  -6  14       21.00       25.89      9.85 o 
  -1  -6  14       82.88       79.92     13.66 o 
   0  -6  14      301.20      310.57     12.30 o 
   1  -6  14       18.15       15.20      8.08 o 
   2  -6  14       97.94      110.43     11.80 o 
   3  -6  14       20.54       16.53      9.34 o 
   4  -6  14       18.14       10.44      9.68 o 
   5  -6  14        7.76        0.71     10.88 o 
  -8  -5  14       56.80       62.35     13.49 o 
  -7  -5  14      107.38      138.00     17.59 o 
  -6  -5  14       35.87       53.49     14.63 o 
  -5  -5  14       17.31       15.77     10.81 o 
  -4  -5  14        6.69       11.01     10.94 o 
  -3  -5  14        9.59       -1.60      5.47 o 
  -2  -5  14        1.19        4.54      7.92 o 
  -1  -5  14      431.71      448.07     22.41 o 
   0  -5  14       38.35       29.14      7.42 o 
   1  -5  14      537.13      508.91     18.36 o 
   2  -5  14       39.97       68.94     12.70 o 
   3  -5  14      148.07      171.67     13.77 o 
   4  -5  14      240.39      247.02     15.94 o 
   5  -5  14       14.35        1.55     10.97 o 
   6  -5  14      107.38      144.85     30.14 o 
  -8  -4  14        0.49       25.24     11.34 o 
  -7  -4  14        0.87        0.47      8.99 o 
  -6  -4  14       10.92       30.07     12.01 o 
  -5  -4  14       83.06       76.18     15.24 o 
  -4  -4  14       47.12       56.38     13.89 o 
  -3  -4  14        5.97        6.25      7.62 o 
  -2  -4  14      389.76      385.74     19.13 o 
  -1  -4  14       15.84       27.50      6.85 o 
   0  -4  14     2365.88     2332.44     29.73 o 
   1  -4  14      390.13      428.21     14.84 o 
   2  -4  14      664.85      651.90     19.58 o 
   3  -4  14        9.68        9.80      7.83 o 
   4  -4  14      203.49      196.93     14.36 o 
   5  -4  14      733.60      746.50     31.85 o 
   6  -4  14        3.71       28.66     12.93 o 
   7  -4  14      116.80      122.16     28.12 o 
  -8  -3  14      101.65       88.93     14.50 o 
  -7  -3  14        4.19       11.88     10.20 o 
  -6  -3  14        3.57       12.22     10.81 o 
  -5  -3  14        0.07       15.77     10.60 o 
  -4  -3  14      147.13      136.05     17.45 o 
  -3  -3  14       37.45       47.09      9.80 o 
  -2  -3  14      445.21      424.75     19.73 o 
  -1  -3  14        5.45       10.75      6.06 o 
   0  -3  14      959.27      871.76     16.39 o 
   1  -3  14      102.96       85.25      7.15 o 
   2  -3  14      120.16      125.69     11.20 o 
   3  -3  14        0.04       -5.75      6.67 o 
   4  -3  14        0.09        0.58      7.58 o 
   5  -3  14       23.30       24.95     11.42 o 
   6  -3  14      288.51      305.55     23.06 o 
   7  -3  14        0.09       20.26     13.99 o 
  -8  -2  14       40.94       63.29     13.76 o 
  -7  -2  14       20.03       19.40     11.21 o 
  -6  -2  14       47.32       64.23     13.49 o 
  -5  -2  14      224.07      226.93     19.87 o 
  -4  -2  14       80.97       83.09     14.36 o 
  -3  -2  14      186.65      164.58     13.73 o 
  -2  -2  14      112.10      107.07     10.16 o 
  -1  -2  14      190.89      211.39     11.24 o 
   0  -2  14      144.77      134.45      9.63 o 
   1  -2  14      833.51      820.30     16.75 o 
   2  -2  14      994.60      932.16     21.91 o 
   3  -2  14      484.35      451.92     16.71 o 
   4  -2  14      733.40      711.58     18.55 o 
   5  -2  14      518.28      519.54     21.19 o 
   6  -2  14      269.80      252.19     17.15 o 
   7  -2  14      173.81      196.27     22.19 o 
   8  -2  14       11.26        4.09     24.53 o 
  -8  -1  14      499.27      531.19     27.92 o 
  -7  -1  14       90.83       95.85     15.64 o 
  -6  -1  14      525.79      520.98     27.52 o 
  -5  -1  14        3.39        8.73     10.00 o 
  -4  -1  14     1144.17     1180.23     41.95 o 
  -3  -1  14      159.65      130.79     12.37 o 
  -2  -1  14       91.80       89.34      9.42 o 
  -1  -1  14       25.17       23.03      8.46 o 
   0  -1  14       14.68       20.35      4.48 o 
   1  -1  14       55.78       55.08      5.92 o 
   2  -1  14      915.07      952.79     20.27 o 
   3  -1  14       81.69       78.69      8.10 o 
   4  -1  14      996.60     1011.39     21.16 o 
   5  -1  14       16.14        2.39      5.44 o 
   6  -1  14      324.32      362.47     25.63 o 
   7  -1  14      415.61      446.39     29.02 o 
   8  -1  14      131.66      119.21     19.95 o 
  -8   0  14       11.44        9.53     12.15 o 
  -7   0  14      149.14      152.97     18.39 o 
  -6   0  14       48.06       58.73     14.30 o 
  -5   0  14       88.11      106.12     15.77 o 
  -4   0  14       24.67        8.19      8.93 o 
  -3   0  14      157.80      142.56     16.71 o 
  -2   0  14       99.71      118.63     14.64 o 
  -1   0  14       10.16        4.11      5.30 o 
   0   0  14      180.48      192.96      8.25 o 
   1   0  14     1440.22     1412.17     20.55 o 
   2   0  14     2388.35     2366.91     30.45 o 
   3   0  14      257.29      264.21     11.47 o 
   4   0  14        3.49       10.87      5.97 o 
   5   0  14        0.05        7.33      5.18 o 
   6   0  14        0.28       -7.99      9.19 o 
   7   0  14       66.50       89.13     16.81 o 
   8   0  14       20.76       18.12     18.86 o 
  -8   1  14        8.05       34.23     12.82 o 
  -7   1  14      161.45      123.23     18.66 o 
  -6   1  14       12.08       15.71     11.34 o 
  -5   1  14       13.50       12.22     10.20 o 
  -4   1  14      108.66       90.01     14.16 o 
  -3   1  14       34.66       20.81      9.93 o 
  -2   1  14      994.87     1018.89     40.51 o 
  -1   1  14      119.58      128.42     10.47 o 
   0   1  14       60.28       60.21      6.19 o 
   1   1  14       55.28       85.60      9.75 o 
   2   1  14     1788.72     1748.10     21.80 o 
   3   1  14     1503.25     1508.31     24.89 o 
   4   1  14      715.49      691.65     17.17 o 
   5   1  14       48.49       41.97      5.82 o 
   6   1  14       23.77       28.21      9.50 o 
   7   1  14       29.43       20.72     11.77 o 
   8   1  14      955.63     1026.55     45.67 o 
   9   1  14       78.67       84.15     18.01 o 
  -7   2  14       84.85       62.82     16.11 o 
  -6   2  14      251.51      270.76     23.96 o 
  -5   2  14      566.76      599.51     31.08 o 
  -4   2  14       60.59       42.29     12.75 o 
  -3   2  14      225.89      243.31     21.34 o 
  -2   2  14      907.66      886.46     24.87 o 
  -1   2  14     1983.88     1905.41     31.02 o 
   0   2  14     2743.89     2639.74     33.23 o 
   1   2  14       49.67       43.11      6.08 o 
   2   2  14      351.40      392.72     13.35 o 
   3   2  14     1063.94     1019.44     20.05 o 
   4   2  14     1267.63     1251.54     22.13 o 
   5   2  14      187.80      175.70     12.78 o 
   6   2  14      194.69      211.71     16.40 o 
   7   2  14       27.26       33.55     11.11 o 
   8   2  14       15.19       34.85     19.13 o 
   9   2  14       91.74       93.21     17.19 o 
  -7   3  14        0.21        2.01     11.07 o 
  -6   3  14       47.90       43.29     14.77 o 
  -5   3  14      196.03      176.86     20.54 o 
  -4   3  14      234.31      268.20     48.56 o 
  -3   3  14       33.87       50.09     11.51 o 
  -2   3  14     1228.79     1274.14     37.21 o 
  -1   3  14      105.08      100.08      9.53 o 
   0   3  14      106.33      121.87      7.65 o 
   1   3  14      105.81      101.21      7.73 o 
   2   3  14     1817.32     1788.40     23.82 o 
   3   3  14      646.68      672.50     16.54 o 
   4   3  14      139.70      115.47      8.49 o 
   5   3  14        0.02       15.58      7.25 o 
   6   3  14        6.26       19.57      7.36 o 
   7   3  14      132.78      141.83     15.96 o 
   8   3  14       10.26       -3.18      9.24 o 
   9   3  14       71.91      129.62     40.10 o 
  -7   4  14       35.39       44.43     16.38 o 
  -6   4  14      167.40      173.71     23.42 o 
  -5   4  14      671.05      619.92     35.24 o 
  -4   4  14       32.74        9.87     12.08 o 
  -3   4  14      447.00      398.89     55.44 o 
  -2   4  14      609.17      637.94     27.34 o 
  -1   4  14      409.37      423.42     19.52 o 
   0   4  14     1544.16     1440.22     22.05 o 
   1   4  14       69.67       96.37      6.81 o 
   2   4  14      155.39      129.45      7.62 o 
   3   4  14      126.12      135.65      8.87 o 
   4   4  14     2452.63     2400.15     31.75 o 
   5   4  14        3.06        2.64      4.25 o 
   6   4  14       65.13       58.89      8.76 o 
   7   4  14      113.32      116.90     14.18 o 
   8   4  14        0.01        7.69      9.54 o 
   9   4  14       25.39       38.45     14.06 o 
  -6   5  14       37.72       37.86     16.98 o 
  -5   5  14      770.13      773.35     40.74 o 
  -4   5  14      334.16      305.33     27.38 o 
  -3   5  14        0.28        7.79     10.87 o 
  -2   5  14      797.43      819.68     31.74 o 
  -1   5  14       19.07       22.89      8.97 o 
   0   5  14        8.19        7.48      4.90 o 
   1   5  14     1989.34     1881.85     26.93 o 
   2   5  14       37.42       40.83      5.21 o 
   3   5  14      148.68      112.52      9.53 o 
   4   5  14      444.07      436.72     13.35 o 
   5   5  14       12.91       32.01      6.12 o 
   6   5  14       74.08      101.40      9.90 o 
   7   5  14       79.48       84.00     12.77 o 
   8   5  14        2.63        9.83      9.31 o 
   9   5  14        2.74       11.77     10.75 o 
  -6   6  14      160.80      111.62     22.69 o 
  -5   6  14      103.29       97.26     20.47 o 
  -4   6  14       21.44       10.14     13.89 o 
  -3   6  14      130.65      147.26     21.61 o 
  -2   6  14       24.14       53.82     21.61 o 
  -1   6  14        1.99        4.43     12.04 o 
   0   6  14        5.07       18.92      6.13 o 
   1   6  14      237.66      237.08     10.41 o 
   2   6  14        4.68        8.37      6.10 o 
   3   6  14      103.01      119.71      7.60 o 
   4   6  14      558.95      640.95     15.54 o 
   5   6  14      319.10      310.87     14.14 o 
   6   6  14       83.30       95.12     12.47 o 
   7   6  14      299.61      319.78     19.23 o 
   8   6  14       35.04       41.98     11.24 o 
   9   6  14        9.85        8.88     10.09 o 
  -6   7  14       11.82       -6.44     15.17 o 
  -5   7  14       67.05       84.10     20.67 o 
  -4   7  14      296.93      358.75     32.08 o 
  -3   7  14       52.89       52.22     17.18 o 
  -2   7  14      197.52      246.93     26.58 o 
  -1   7  14        7.59        8.48      8.73 o 
   0   7  14       28.94       25.44      7.02 o 
   1   7  14      466.73      463.84     13.65 o 
   2   7  14       47.29       57.05      7.73 o 
   3   7  14      458.17      475.36     13.85 o 
   4   7  14     1260.34     1171.98     19.34 o 
   5   7  14      119.01      115.46      9.90 o 
   6   7  14      162.77      192.51     12.26 o 
   7   7  14       37.27       36.29     19.51 o 
   8   7  14       17.58       36.90     13.51 o 
   9   7  14      121.16      146.42     20.92 o 
  -5   8  14       35.18       36.78     18.59 o 
  -4   8  14       18.34        5.03     16.24 o 
  -3   8  14      225.56      229.01     28.66 o 
  -2   8  14      418.94      359.16     30.88 o 
  -1   8  14      107.64      114.70     24.03 o 
   0   8  14      603.21      589.57     17.03 o 
   1   8  14        5.19        9.83      9.94 o 
   2   8  14       31.59       29.78      7.06 o 
   3   8  14        4.70       14.56      6.49 o 
   4   8  14      386.55      366.14     12.43 o 
   5   8  14      141.97      133.58     15.97 o 
   6   8  14      193.37      223.71     13.57 o 
   7   8  14      153.95      169.43     20.40 o 
   8   8  14       23.70       28.33     13.08 o 
   9   8  14        4.62        3.23     11.95 o 
  -4   9  14       31.96       28.73     21.28 o 
  -3   9  14       47.11       74.44     22.62 o 
  -2   9  14        1.47        2.86     11.00 o 
  -1   9  14        9.85       -7.29     10.03 o 
   0   9  14       26.01       19.44      7.23 o 
   1   9  14      234.16      234.46     14.75 o 
   2   9  14        1.77       -7.97      7.97 o 
   3   9  14      557.23      572.79     17.24 o 
   4   9  14        5.14        8.82      6.91 o 
   5   9  14        1.55        8.81      8.07 o 
   6   9  14        2.39       15.11      8.19 o 
   7   9  14      154.15      163.24     16.18 o 
   8   9  14       65.15       54.19     12.33 o 
   9   9  14       52.49       54.01     12.59 o 
  -4  10  14       58.38       39.60     22.75 o 
  -3  10  14       98.44      104.04     26.11 o 
  -2  10  14       95.81       94.80     22.02 o 
  -1  10  14        6.92       15.50     18.93 o 
   0  10  14      194.57      239.00     16.96 o 
   1  10  14        0.58        1.76      8.16 o 
   2  10  14      215.68      213.43     14.55 o 
   3  10  14        0.96       24.00      8.68 o 
   4  10  14      846.66      800.01     23.33 o 
   5  10  14      367.93      361.18     30.22 o 
   6  10  14        9.66       22.79      9.29 o 
   7  10  14      272.08      296.83     26.27 o 
   8  10  14       17.96       27.77     14.07 o 
   9  10  14       27.59       15.71     12.97 o 
  -3  11  14        0.15       -0.54     19.26 o 
  -2  11  14        0.13       28.32     22.42 o 
  -1  11  14       38.88       39.87     21.21 o 
   0  11  14       63.10       88.64     13.05 o 
   1  11  14       10.90       11.25     10.61 o 
   2  11  14       53.68       51.37     10.48 o 
   3  11  14      172.14      167.03     13.60 o 
   4  11  14      259.67      256.92     15.08 o 
   5  11  14       32.37       25.05      9.93 o 
   6  11  14      282.72      338.40     25.61 o 
   7  11  14       44.99       58.08     16.41 o 
   8  11  14       57.72       65.73     20.14 o 
  -2  12  14       28.01       37.45     24.90 o 
  -1  12  14       33.74       44.50     23.69 o 
   0  12  14       54.26       55.99     12.74 o 
   1  12  14        5.93       13.85     11.13 o 
   2  12  14      186.47      196.98     31.55 o 
   3  12  14       27.35       46.31     10.59 o 
   4  12  14       81.92       75.70     11.28 o 
   5  12  14       25.45       39.91     18.16 o 
   6  12  14      174.17      184.67     17.19 o 
   7  12  14       35.37       56.00     17.38 o 
   8  12  14       98.88      104.26     18.48 o 
   0  13  14      230.92      202.03     27.85 o 
   1  13  14       35.29       58.00     13.67 o 
   2  13  14       26.93       42.92     13.14 o 
   3  13  14       28.26       42.20     12.06 o 
   4  13  14       44.00       34.43      9.93 o 
   5  13  14       61.93       40.18     15.58 o 
   6  13  14      211.70      236.47     24.08 o 
   7  13  14        9.55        5.42     13.46 o 
   2  14  14        2.24       21.07     11.82 o 
   3  14  14       42.80       38.94     12.29 o 
   4  14  14        5.72        9.93     16.55 o 
   5  14  14       48.63       52.30     16.70 o 
  -3 -10  15        9.57        0.00     17.32 o 
  -1 -10  15        2.19       43.33     52.25 o 
  -5  -9  15        0.24       11.81     15.50 o 
  -4  -9  15       26.25       24.16     17.32 o 
  -3  -9  15        0.13       14.30     16.51 o 
  -2  -9  15        0.00       -6.38     15.30 o 
  -1  -9  15      229.25      242.64     34.97 o 
   0  -9  15      389.95      384.66     40.00 o 
   1  -9  15      121.51       97.94     14.14 o 
  -6  -8  15       46.11       48.86     16.24 o 
  -5  -8  15       58.91       55.51     17.18 o 
  -4  -8  15       23.02       38.53     17.32 o 
  -3  -8  15       52.90       57.25     20.34 o 
  -2  -8  15       27.51       24.57     16.98 o 
  -1  -8  15        0.01       11.17     17.55 o 
   0  -8  15       18.27       21.81     24.90 o 
   1  -8  15       78.42       69.90     12.51 o 
   2  -8  15        7.41        4.10     11.11 o 
   3  -8  15        0.15        1.55      9.34 o 
  -6  -7  15      214.83      196.33     22.15 o 
  -5  -7  15       37.59       25.37     14.90 o 
  -4  -7  15        1.93        5.10     12.48 o 
  -3  -7  15       10.75       21.81     14.50 o 
  -2  -7  15      379.61      380.23     32.15 o 
  -1  -7  15       32.67       49.92     15.03 o 
   0  -7  15       11.06       23.77     13.15 o 
   1  -7  15      334.05      324.69     31.41 o 
   2  -7  15        7.18       13.85     12.20 o 
   3  -7  15       60.96       44.84     14.35 o 
   4  -7  15       56.61       93.19     19.81 o 
  -7  -6  15       77.53       70.88     14.63 o 
  -6  -6  15       65.28       76.99     16.78 o 
  -5  -6  15      115.99       99.20     18.26 o 
  -4  -6  15       45.79       44.77     15.44 o 
  -3  -6  15      117.92       90.01     19.46 o 
  -2  -6  15      186.26      145.46     35.27 o 
  -1  -6  15       25.70       24.57     17.09 o 
   0  -6  15      155.57      152.79     13.97 o 
   1  -6  15        0.03       -7.25      7.25 o 
   2  -6  15       54.23       71.10     11.60 o 
   3  -6  15       68.68       72.02     11.72 o 
   4  -6  15      137.87      148.84     14.97 o 
   5  -6  15      201.18      242.62     22.92 o 
  -7  -5  15        1.47       33.29     12.42 o 
  -6  -5  15        0.34       -4.50      9.93 o 
  -5  -5  15      222.39      204.85     22.02 o 
  -4  -5  15        1.68       21.55     12.95 o 
  -3  -5  15       92.65       90.15     28.56 o 
  -2  -5  15        3.44        0.77      8.11 o 
  -1  -5  15       57.47       50.93      9.48 o 
   0  -5  15      189.53      205.54     10.29 o 
   1  -5  15        5.99       12.39      7.71 o 
   2  -5  15       39.60       24.03     10.31 o 
   3  -5  15        1.08       -8.47      8.47 o 
   4  -5  15      144.65      175.67     14.97 o 
   5  -5  15        2.65        8.04     12.22 o 
  -7  -4  15       11.33       26.38     11.75 o 
  -6  -4  15      146.41      108.47     17.72 o 
  -5  -4  15      112.19       77.93     15.50 o 
  -4  -4  15       44.63       38.26     13.49 o 
  -3  -4  15      389.47      396.13     20.59 o 
  -2  -4  15       19.04       25.10      9.29 o 
  -1  -4  15      253.98      240.00     21.81 o 
   0  -4  15      224.76      206.59     13.15 o 
   1  -4  15      593.93      551.29     19.00 o 
   2  -4  15       11.29       20.70      7.93 o 
   3  -4  15       74.85       77.58     10.18 o 
   4  -4  15        5.87        8.24      9.00 o 
   5  -4  15        7.25       -3.51     10.65 o 
   6  -4  15       66.71      112.59     23.42 o 
  -8  -3  15       48.53       32.96     13.22 o 
  -7  -3  15        2.37       -5.91     10.07 o 
  -5  -3  15        9.37        1.81      9.80 o 
  -4  -3  15      103.19       83.56     15.50 o 
  -3  -3  15      308.88      292.70     19.46 o 
  -2  -3  15      146.97      147.64     14.43 o 
  -1  -3  15       50.01       54.96      9.64 o 
   0  -3  15        1.87       11.89      6.11 o 
   1  -3  15       56.29       46.20      7.38 o 
   2  -3  15      369.40      330.00     14.82 o 
   3  -3  15       18.03        9.02      9.68 o 
   4  -3  15      700.30      700.04     22.81 o 
   5  -3  15      149.81      148.09     18.19 o 
   6  -3  15      248.48      292.79     32.28 o 
   7  -3  15       35.93       55.77     15.69 o 
  -8  -2  15       11.41        8.26     12.22 o 
  -7  -2  15       98.04       81.75     15.24 o 
  -6  -2  15        1.14        8.59     11.95 o 
  -5  -2  15      245.31      199.82     20.20 o 
  -4  -2  15       32.35       49.40     13.56 o 
  -3  -2  15      289.00      247.34     17.85 o 
  -2  -2  15        6.97       12.76      8.24 o 
  -1  -2  15       21.49       20.46      6.07 o 
   0  -2  15       45.55       55.57      5.86 o 
   1  -2  15      899.18      996.17     17.97 o 
   2  -2  15        0.98       -4.19      6.20 o 
   3  -2  15       35.53       30.47      9.98 o 
   4  -2  15      249.62      195.62     12.98 o 
   5  -2  15        0.00       -7.27      7.27 o 
   6  -2  15       83.40      110.03     16.16 o 
   7  -2  15       17.93       12.99     17.48 o 
  -8  -1  15        1.79       -4.09     10.81 o 
  -7  -1  15        3.87        5.30     11.21 o 
  -5  -1  15      197.32      178.74     19.73 o 
  -4  -1  15       71.74      107.93     16.44 o 
  -3  -1  15        0.49        0.90      6.93 o 
  -2  -1  15     1424.67     1447.78     37.06 o 
  -1  -1  15       49.71       64.15      7.61 o 
   0  -1  15      635.89      591.21     13.32 o 
   1  -1  15       66.75       62.89      6.17 o 
   2  -1  15      571.26      554.80     17.49 o 
   3  -1  15      281.64      279.51     13.82 o 
   4  -1  15       54.57       50.30      9.16 o 
   5  -1  15       29.02       25.59      7.22 o 
   6  -1  15      203.70      269.53     17.54 o 
   7  -1  15      339.43      388.01     41.21 o 
   8  -1  15        3.48        6.13     12.84 o 
  -7   0  15       28.17       30.88     13.16 o 
  -6   0  15       72.56       45.10     13.83 o 
  -5   0  15      311.98      303.11     23.49 o 
  -4   0  15      418.48      419.16     26.51 o 
  -3   0  15       54.08       71.75     14.50 o 
  -2   0  15        3.93        7.08      7.71 o 
  -1   0  15       43.59       54.14      7.63 o 
   0   0  15     2245.22     2303.20     31.66 o 
   1   0  15      306.38      278.07      9.94 o 
   2   0  15       10.30        9.19      5.69 o 
   3   0  15        2.18       -3.40      6.76 o 
   4   0  15       40.07       31.31      7.15 o 
   5   0  15       16.97       12.99      6.54 o 
   6   0  15      124.56      130.20     19.74 o 
   7   0  15        6.72       11.50     11.84 o 
   8   0  15       83.32      114.10     31.61 o 
  -7   1  15      108.72       94.64     17.79 o 
  -6   1  15      115.29       99.74     17.59 o 
  -5   1  15      117.99      127.59     17.99 o 
  -4   1  15       54.22       47.45     13.36 o 
  -3   1  15      537.74      598.31     31.48 o 
  -2   1  15       79.69       74.16     11.34 o 
  -1   1  15      274.11      271.25     11.68 o 
   0   1  15      387.21      348.68     10.19 o 
   1   1  15     2273.30     2143.68     28.54 o 
   2   1  15      144.54      148.20      8.14 o 
   3   1  15       19.22       13.19      6.07 o 
   4   1  15      664.54      630.74     16.87 o 
   5   1  15      134.88      164.70      9.72 o 
   6   1  15       38.49       26.67     12.24 o 
   7   1  15      122.68      131.76     27.15 o 
   8   1  15       23.82       13.04     14.33 o 
  -7   2  15       76.85       66.58     17.12 o 
  -6   2  15      711.10      617.84     34.43 o 
  -5   2  15        0.07       -1.61     10.34 o 
  -4   2  15        4.51        9.53     10.94 o 
  -3   2  15       89.11      116.65     18.12 o 
  -2   2  15     1372.65     1309.15     41.98 o 
  -1   2  15       30.55       44.34      7.87 o 
   0   2  15     1087.10     1131.36     19.22 o 
   1   2  15     3881.73     3813.76     42.42 o 
   2   2  15     2363.17     2330.05     31.35 o 
   3   2  15      217.97      201.56     10.40 o 
   4   2  15     1161.05     1163.28     22.20 o 
   5   2  15      479.84      456.43     13.64 o 
   6   2  15      215.13      223.86     13.99 o 
   7   2  15       51.68       57.79     12.93 o 
   8   2  15       47.12       65.28     16.36 o 
   9   2  15       10.67       16.83     17.48 o 
  -6   3  15      215.98      185.85     23.09 o 
  -5   3  15       81.73       74.64     16.51 o 
  -4   3  15       46.45       50.25     32.39 o 
  -3   3  15        1.10        9.23     10.60 o 
  -2   3  15      929.50      925.16     32.77 o 
  -1   3  15     1536.90     1479.94     28.44 o 
   0   3  15       97.45      108.15      7.59 o 
   1   3  15        8.04        3.66      7.94 o 
   2   3  15      659.20      678.90     16.46 o 
   3   3  15       95.63      105.65      8.50 o 
   4   3  15      536.37      500.30     14.92 o 
   5   3  15      194.26      189.98     12.30 o 
   6   3  15       33.97       41.11      8.75 o 
   7   3  15       12.47       21.32     10.82 o 
   8   3  15       72.87       79.01     25.73 o 
   9   3  15      129.56      136.91     20.88 o 
  -7   4  15       28.09       18.86     13.69 o 
  -6   4  15       49.03       67.25     17.18 o 
  -5   4  15      118.59      144.64     21.34 o 
  -4   4  15      138.47      129.81     20.14 o 
  -3   4  15       66.97       90.63     22.28 o 
  -2   4  15        0.01        9.21      9.53 o 
  -1   4  15      123.44      163.88     11.77 o 
   0   4  15      350.96      322.17     11.50 o 
   1   4  15       33.48       23.88      5.91 o 
   2   4  15      189.57      218.06     10.51 o 
   3   4  15      113.78      121.41      8.84 o 
   4   4  15      106.47      108.39      8.58 o 
   5   4  15      107.45      120.70     10.39 o 
   6   4  15      302.58      302.97     15.51 o 
   7   4  15       21.59       26.46     10.77 o 
   8   4  15      117.40      121.90     17.49 o 
   9   4  15       42.67       38.33     15.52 o 
  -6   5  15       13.05       -5.71     11.54 o 
  -5   5  15        0.17       12.08     13.69 o 
  -4   5  15       45.21       17.05     12.69 o 
  -3   5  15      152.16      146.59     21.08 o 
  -2   5  15       38.94       19.42     24.36 o 
  -1   5  15     1191.05     1108.77     28.95 o 
   0   5  15       90.20      129.24      8.12 o 
   1   5  15      115.62      124.49      8.56 o 
   2   5  15       75.80       61.39      8.10 o 
   3   5  15      560.27      529.84     14.99 o 
   4   5  15      602.08      569.87     15.45 o 
   5   5  15      340.83      320.09     19.92 o 
   6   5  15       53.79       67.13      9.60 o 
   7   5  15       13.21        1.70      8.59 o 
   8   5  15      345.26      378.65     22.93 o 
   9   5  15        0.34        7.17     20.22 o 
  -6   6  15      315.31      354.53     32.82 o 
  -5   6  15       98.38      117.93     22.28 o 
  -4   6  15       43.81       58.86     18.53 o 
  -3   6  15      193.55      212.77     25.10 o 
  -2   6  15      127.61      121.72     18.42 o 
  -1   6  15       75.42       82.90     12.24 o 
   0   6  15       17.80       15.00      5.68 o 
   1   6  15        1.13        9.28      5.23 o 
   2   6  15       96.96       87.96      8.79 o 
   3   6  15       41.71       35.09      7.87 o 
   4   6  15      233.54      216.64     10.42 o 
   5   6  15     2453.76     2490.74     40.23 o 
   6   6  15       63.21       75.94      9.77 o 
   7   6  15       86.43       65.74     12.40 o 
   8   6  15        0.67       -1.21      9.84 o 
   9   6  15      171.98      187.90     18.40 o 
  -5   7  15        1.49       -1.81     15.24 o 
  -4   7  15      219.83      245.66     28.93 o 
  -3   7  15       41.76       40.54     16.71 o 
  -2   7  15      638.03      609.65     38.39 o 
  -1   7  15        3.44       15.81     14.96 o 
   0   7  15       76.40       54.42      8.00 o 
   1   7  15        3.57       -5.03      5.03 o 
   2   7  15       88.71       86.05      9.42 o 
   3   7  15        8.11        2.47      5.97 o 
   4   7  15       63.41       44.11      6.13 o 
   5   7  15       55.45       62.49      6.08 o 
   6   7  15       70.66       69.95      9.54 o 
   7   7  15        7.39       -2.72      8.59 o 
   8   7  15      149.45      134.69     20.41 o 
   9   7  15        2.23        9.57     13.75 o 
  -5   8  15      118.08      120.68     26.45 o 
  -4   8  15      145.63      164.91     27.12 o 
  -3   8  15        6.33       13.89     16.04 o 
  -2   8  15        3.09        4.23     13.83 o 
  -1   8  15      531.38      493.09     25.55 o 
   0   8  15       31.72       23.03      7.37 o 
   1   8  15        0.43        0.97      7.98 o 
   2   8  15      379.81      354.87     17.67 o 
   3   8  15       18.22       10.71      6.79 o 
   4   8  15      383.14      366.93     12.94 o 
   5   8  15      780.80      709.10     25.25 o 
   6   8  15      457.57      478.75     19.61 o 
   7   8  15      211.75      197.72     29.40 o 
   8   8  15       29.25       13.97     13.05 o 
   9   8  15      175.06      142.83     21.57 o 
  -4   9  15      203.22      199.75     31.21 o 
  -3   9  15      165.32      184.11     28.86 o 
  -2   9  15        3.67       10.67     16.91 o 
  -1   9  15       34.18       38.63     12.88 o 
   0   9  15       12.83       -7.83      7.83 o 
   1   9  15       37.23       42.79     19.07 o 
   2   9  15       28.35       23.19     10.02 o 
   3   9  15      263.23      257.61     12.86 o 
   4   9  15      368.63      341.99     16.59 o 
   5   9  15       20.88       31.95      9.78 o 
   6   9  15      135.26      107.78     13.18 o 
   7   9  15        8.67       16.76      9.73 o 
   8   9  15        4.73        9.53      9.79 o 
   9   9  15        4.50        9.57      9.95 o 
  -3  10  15       16.42       12.75     18.99 o 
  -2  10  15       17.65        7.89     13.58 o 
  -1  10  15      214.92      213.11     28.73 o 
   0  10  15       23.85       23.69     21.14 o 
   1  10  15      102.26       91.33     11.93 o 
   2  10  15      269.47      277.19     16.23 o 
   3  10  15      189.44      195.16     14.51 o 
   4  10  15       35.24       37.32      9.49 o 
   5  10  15       18.52       22.84      9.69 o 
   6  10  15      144.49      133.06     14.58 o 
   7  10  15      226.84      272.81     61.41 o 
   8  10  15       18.20       24.14     13.78 o 
  -2  11  15      638.81      624.68     46.18 o 
  -1  11  15      311.09      427.22     38.86 o 
   0  11  15      346.99      327.04     19.16 o 
   1  11  15      296.84      302.90     19.71 o 
   2  11  15       51.97       64.15     12.65 o 
   3  11  15       24.80       32.93     11.67 o 
   4  11  15      323.97      393.04     18.22 o 
   5  11  15      418.78      435.23     27.79 o 
   6  11  15       17.17       22.50     10.22 o 
   7  11  15        0.55       -8.26     10.45 o 
   8  11  15      290.81      290.08     48.73 o 
  -1  12  15        0.86       33.96     22.35 o 
   0  12  15        4.43        4.77     19.60 o 
   1  12  15       66.69       74.06     13.89 o 
   2  12  15        3.17       -6.40     10.59 o 
   3  12  15        5.29       13.29      9.52 o 
   4  12  15        6.63       29.73      9.67 o 
   5  12  15       77.93       62.62     16.01 o 
   6  12  15       38.34       32.46     19.06 o 
   7  12  15        4.28        5.40     14.50 o 
   0  13  15       73.70       79.81     23.29 o 
   1  13  15        3.41       11.65     20.10 o 
   2  13  15      261.13      291.81     49.06 o 
   3  13  15        0.58        9.20     11.32 o 
   4  13  15       32.12       31.22     10.10 o 
   5  13  15        4.13       43.62     16.00 o 
   6  13  15        3.14        2.81     15.84 o 
   3  14  15       17.41       26.73     11.74 o 
   4  14  15       95.20       73.96     18.03 o 
   5  14  15       89.01       99.76     25.57 o 
  -4  -9  16       21.20       15.64     17.65 o 
  -3  -9  16       33.82       44.63     20.40 o 
  -2  -9  16        9.18       30.54     19.33 o 
  -1  -9  16       66.92       74.30     29.06 o 
   0  -9  16        0.62      -14.56     26.24 o 
  -5  -8  16       23.07       36.24     18.19 o 
  -4  -8  16        5.15        9.26     15.37 o 
  -3  -8  16       82.66      123.63     24.90 o 
  -2  -8  16       60.27       71.48     22.08 o 
  -1  -8  16        4.58       29.40     25.57 o 
   0  -8  16        2.36      -19.60     24.03 o 
   1  -8  16       39.21       26.09     29.16 o 
   2  -8  16       24.87       32.73     12.15 o 
  -6  -7  16       43.33       50.21     16.04 o 
  -5  -7  16       47.60       57.19     17.79 o 
  -4  -7  16        0.01        4.16     12.89 o 
  -3  -7  16        3.22       17.99     15.57 o 
  -2  -7  16       11.65        3.36     15.44 o 
  -1  -7  16       40.96       24.83     13.64 o 
   0  -7  16      368.00      430.24     39.13 o 
   1  -7  16       37.76       28.56      9.79 o 
   2  -7  16       19.78       10.03     11.97 o 
   3  -7  16        0.99        8.97      9.72 o 
  -6  -6  16       14.75       32.49     13.69 o 
  -5  -6  16       23.86       36.38     14.97 o 
  -4  -6  16       53.49       45.91     16.51 o 
  -3  -6  16      224.43      235.93     26.18 o 
  -2  -6  16        1.68       -4.84      8.21 o 
  -1  -6  16      318.65      324.23     38.42 o 
   0  -6  16      164.66      128.29     17.84 o 
   1  -6  16      110.16      100.35     12.26 o 
   2  -6  16       17.77        9.95      9.55 o 
   3  -6  16       93.15      106.11     13.10 o 
   4  -6  16        2.55       -0.71      8.98 o 
  -7  -5  16        6.66       22.82     11.54 o 
  -6  -5  16      144.86      122.23     18.46 o 
  -5  -5  16      288.50      274.39     25.51 o 
  -4  -5  16      273.79      242.77     25.17 o 
  -3  -5  16        0.02        8.71      8.89 o 
  -2  -5  16      336.72      367.51     21.37 o 
  -1  -5  16      188.77      199.46     14.88 o 
   0  -5  16        0.21        5.33      8.95 o 
   1  -5  16       72.51       46.92      9.98 o 
   2  -5  16       21.25       40.37      8.92 o 
   3  -5  16      117.33      115.37     12.95 o 
   4  -5  16       68.93       64.30     17.73 o 
   5  -5  16       18.88       37.34     19.63 o 
  -7  -4  16      105.01       81.01     15.71 o 
  -6  -4  16       95.74       79.07     16.78 o 
  -5  -4  16      145.38      139.94     19.26 o 
  -4  -4  16      224.60      203.10     22.75 o 
  -3  -4  16       77.29       79.15     30.24 o 
  -2  -4  16      107.15      128.12     14.71 o 
  -1  -4  16        3.16       13.63      8.51 o 
   0  -4  16       24.59       19.67      9.69 o 
   1  -4  16      184.20      150.47     11.95 o 
   2  -4  16       19.38        3.25     12.49 o 
   3  -4  16       71.72       80.90     10.61 o 
   4  -4  16        0.71        6.53      9.43 o 
   5  -4  16       10.87       22.62     22.12 o 
   6  -4  16       50.85       30.56     14.95 o 
  -7  -3  16       93.54       82.15     15.77 o 
  -6  -3  16        1.97       12.95     12.35 o 
  -5  -3  16        0.02        1.41      9.93 o 
  -4  -3  16      492.85      480.64     30.14 o 
  -3  -3  16        0.65       13.42      9.19 o 
  -2  -3  16       94.38       93.31     13.18 o 
  -1  -3  16      585.08      617.54     43.43 o 
   0  -3  16      632.33      669.74     14.56 o 
   1  -3  16      445.81      449.23     14.41 o 
   2  -3  16      126.36       99.11     10.45 o 
   3  -3  16      163.35      173.66     14.95 o 
   4  -3  16       47.49       33.29     10.20 o 
   5  -3  16      157.51      206.06     47.55 o 
   6  -3  16      255.29      243.11     22.13 o 
  -6  -2  16       34.01       40.67     13.36 o 
  -5  -2  16       22.18       16.65     11.07 o 
  -4  -2  16      232.12      212.23     21.55 o 
  -3  -2  16      270.99      310.76     19.18 o 
  -2  -2  16      643.46      648.93     25.76 o 
  -1  -2  16       79.53       71.35     10.33 o 
   0  -2  16     1238.08     1264.20     20.28 o 
   1  -2  16      191.15      195.43     10.25 o 
   2  -2  16      879.75      859.84     22.08 o 
   3  -2  16       10.89       20.75      9.81 o 
   4  -2  16       49.67       40.23      9.35 o 
   5  -2  16       64.28       77.65     10.75 o 
   6  -2  16       13.17       14.76     12.03 o 
   7  -2  16       72.88      118.80     17.92 o 
  -7  -1  16      100.63      129.54     18.32 o 
  -6  -1  16      159.91      189.55     21.34 o 
  -5  -1  16      109.78      153.77     19.20 o 
  -4  -1  16       84.68       76.38     15.57 o 
  -3  -1  16      121.10      105.86     18.12 o 
  -2  -1  16       43.08       30.05     16.75 o 
  -1  -1  16      938.67      934.06     31.54 o 
   0  -1  16     1401.72     1436.61     21.63 o 
   1  -1  16      168.67      148.13      8.31 o 
   2  -1  16      137.28      112.80     10.36 o 
   3  -1  16       44.60       51.68      9.13 o 
   4  -1  16      146.86      174.38     12.61 o 
   5  -1  16      536.87      525.53     18.02 o 
   6  -1  16        8.80       17.47     11.72 o 
   7  -1  16       76.62       71.47     32.55 o 
  -7   0  16        0.43       -2.01     11.21 o 
  -6   0  16        0.98       -3.83     11.88 o 
  -5   0  16      154.84      158.00     19.26 o 
  -4   0  16      292.19      311.30     24.43 o 
  -3   0  16      113.03      103.61     13.08 o 
  -2   0  16      471.32      479.88     22.00 o 
  -1   0  16      535.25      542.42     19.43 o 
   0   0  16        2.81        9.53      5.08 o 
   1   0  16      389.18      386.52     11.57 o 
   2   0  16      637.67      720.42     20.07 o 
   3   0  16      133.00      125.31     11.74 o 
   4   0  16        0.20       -3.13      6.97 o 
   5   0  16       17.62       16.00      6.89 o 
   6   0  16      585.93      622.21     22.36 o 
   7   0  16      327.32      370.18     45.67 o 
   8   0  16       41.41       38.77     16.09 o 
  -7   1  16      299.51      360.10     27.65 o 
  -6   1  16      105.20       82.29     17.38 o 
  -5   1  16       47.79       54.43     15.71 o 
  -4   1  16      108.14      126.05     18.59 o 
  -3   1  16      214.81      257.47     23.89 o 
  -2   1  16      535.94      530.94     32.89 o 
  -1   1  16       60.69       65.53      8.87 o 
   0   1  16      229.43      225.54      8.72 o 
   1   1  16       71.62       82.17      6.85 o 
   2   1  16       11.08       18.71      7.22 o 
   3   1  16      216.31      215.59     12.44 o 
   4   1  16      603.48      598.14     18.91 o 
   5   1  16      187.20      194.69     10.89 o 
   6   1  16        7.02        3.66      7.84 o 
   7   1  16       29.18       58.15     28.66 o 
   8   1  16      133.61      136.82     20.73 o 
  -7   2  16       10.20       42.15     15.10 o 
  -6   2  16       19.00       14.16     13.96 o 
  -5   2  16       56.22       74.91     16.91 o 
  -4   2  16      456.35      430.10     29.26 o 
  -3   2  16      167.22      203.03     37.15 o 
  -2   2  16       90.53       84.45     14.43 o 
  -1   2  16       85.59       89.45      9.80 o 
   0   2  16        0.24       -1.15      4.44 o 
   1   2  16     1106.05     1076.23     21.59 o 
   2   2  16       35.23       38.22      7.79 o 
   3   2  16       89.64       94.97      9.64 o 
   4   2  16      512.45      530.79     16.08 o 
   5   2  16       33.09       34.98      7.19 o 
   6   2  16      127.87      140.75     17.87 o 
   7   2  16       57.58       35.89     14.70 o 
   8   2  16      230.13      239.67     24.80 o 
  -7   3  16      453.84      432.79     31.95 o 
  -6   3  16      115.26      162.43     22.62 o 
  -5   3  16      509.77      481.45     32.42 o 
  -4   3  16      152.19      134.53     21.91 o 
  -3   3  16        7.22        1.78      9.60 o 
  -2   3  16      316.90      326.36     21.86 o 
  -1   3  16      152.77      155.52     11.77 o 
   0   3  16        1.60       -4.03      4.53 o 
   1   3  16      622.38      640.94     15.78 o 
   2   3  16      949.18      873.07     21.15 o 
   3   3  16       24.96       25.58      7.51 o 
   4   3  16      768.44      776.07     18.65 o 
   5   3  16      518.81      514.21     15.11 o 
   6   3  16      741.67      769.22     23.31 o 
   7   3  16       46.29       53.87     13.41 o 
   8   3  16      154.10      157.33     20.09 o 
   9   3  16      100.01      117.27     20.59 o 
  -6   4  16       98.02       94.24     19.67 o 
  -5   4  16      112.51      140.55     22.02 o 
  -4   4  16      447.30      457.49     31.95 o 
  -3   4  16      524.59      506.97     41.58 o 
  -2   4  16       84.23       72.45     14.75 o 
  -1   4  16      278.96      280.85     19.70 o 
   0   4  16       15.36       15.03      5.38 o 
   1   4  16      120.49      104.91      8.24 o 
   2   4  16      430.68      394.29     14.99 o 
   3   4  16      141.65      166.37     10.98 o 
   4   4  16      464.75      486.37     15.23 o 
   5   4  16      154.59      147.61      9.27 o 
   6   4  16       87.17       93.83     10.89 o 
   7   4  16      104.14      123.04     16.86 o 
   8   4  16      266.38      228.82     19.91 o 
   9   4  16       99.05      131.94     21.06 o 
  -6   5  16       20.71       15.77     14.36 o 
  -5   5  16       10.96       19.60     15.24 o 
  -4   5  16       47.01       43.36     16.18 o 
  -3   5  16       56.68       48.46     16.51 o 
  -2   5  16       24.63       20.74     13.42 o 
  -1   5  16      707.29      684.12     24.75 o 
   0   5  16      428.64      419.06     12.74 o 
   1   5  16      189.93      229.97     10.85 o 
   2   5  16       12.68       24.60      7.09 o 
   3   5  16        5.20        6.07      6.54 o 
   4   5  16      335.63      303.42     12.57 o 
   5   5  16       79.50       93.60      8.14 o 
   6   5  16      214.19      203.43     13.62 o 
   7   5  16        5.57        4.42     15.54 o 
   8   5  16        0.22       -5.16      9.94 o 
   9   5  16        2.32      -10.90     10.94 o 
  -5   6  16      120.69       99.00     21.88 o 
  -4   6  16      104.53       80.01     20.00 o 
  -3   6  16      459.40      521.92     35.84 o 
  -2   6  16       11.26        3.85     18.93 o 
  -1   6  16      664.68      624.41     24.18 o 
   0   6  16       18.00       12.84      5.77 o 
   1   6  16      703.50      644.77     16.32 o 
   2   6  16      132.16      126.20     10.15 o 
   3   6  16        0.39        1.10      6.44 o 
   4   6  16       41.13       83.08      8.33 o 
   5   6  16        1.83        2.49      6.50 o 
   6   6  16        2.51        0.14      7.00 o 
   7   6  16      350.50      372.70     22.01 o 
   8   6  16        0.61       -2.39     10.29 o 
   9   6  16        4.97       -7.00     10.68 o 
  -5   7  16        6.61       13.76     17.05 o 
  -4   7  16       54.27       87.66     21.55 o 
  -3   7  16      189.09      174.11     25.91 o 
  -2   7  16       38.74       47.99     17.38 o 
  -1   7  16      122.52      121.13     21.45 o 
   0   7  16       80.76       89.70     14.40 o 
   1   7  16      235.13      248.42     12.90 o 
   2   7  16       12.07       10.09      6.83 o 
   3   7  16      570.96      539.99     17.32 o 
   4   7  16      109.00      119.31     15.46 o 
   5   7  16       17.47       26.90      8.07 o 
   6   7  16        0.93       -6.08      6.68 o 
   7   7  16       72.52       64.65     12.52 o 
   8   7  16        2.21      -13.06     14.67 o 
   9   7  16       21.69       16.03     14.45 o 
  -4   8  16       37.64       43.02     20.27 o 
  -3   8  16       14.86        3.56     15.71 o 
  -2   8  16      126.99      123.37     23.83 o 
  -1   8  16      221.13      191.59     19.12 o 
   0   8  16       10.17       10.18      7.12 o 
   1   8  16      242.50      273.91     21.48 o 
   2   8  16        5.90        2.85      6.71 o 
   3   8  16        1.34       12.03      7.04 o 
   4   8  16       75.04       97.99      9.55 o 
   5   8  16       52.75       76.17      9.81 o 
   6   8  16      163.99      172.59     13.17 o 
   7   8  16      301.16      304.31     26.87 o 
   8   8  16       30.95       20.68     14.50 o 
   9   8  16       84.62       96.45     40.94 o 
  -4   9  16       17.78       31.81     20.87 o 
  -3   9  16       54.80       69.54     22.95 o 
  -2   9  16      293.75      310.50     34.16 o 
  -1   9  16      230.53      254.69     21.73 o 
   0   9  16      459.40      438.26     27.91 o 
   1   9  16      227.05      214.55     15.19 o 
   2   9  16      196.69      179.36     13.95 o 
   3   9  16      613.16      572.09     18.23 o 
   4   9  16      149.43      180.44     13.64 o 
   5   9  16      209.62      214.80     21.82 o 
   6   9  16       34.93       56.10     11.54 o 
   7   9  16      123.94      138.84     15.97 o 
   8   9  16        2.82       -0.66      9.92 o 
  -3  10  16       52.63       44.77     22.75 o 
  -2  10  16       32.34       37.60     15.35 o 
  -1  10  16       22.57       -0.07     20.00 o 
   0  10  16      257.59      308.94     32.12 o 
   1  10  16       26.30       21.59      9.91 o 
   2  10  16       28.77       22.04     12.18 o 
   3  10  16       48.10       64.80     11.05 o 
   4  10  16        2.26        7.21      8.84 o 
   5  10  16        4.23       -4.81     10.75 o 
   6  10  16       45.04       56.01     14.72 o 
   7  10  16        6.77       10.75     12.64 o 
   8  10  16       76.71       82.55     17.80 o 
  -2  11  16      261.65      334.32     38.06 o 
  -1  11  16        6.06       22.82     22.55 o 
   0  11  16      407.27      457.29     39.47 o 
   1  11  16      115.67      108.88     18.32 o 
   2  11  16      125.27      142.98     14.04 o 
   3  11  16      142.52      174.48     14.49 o 
   4  11  16      208.37      219.24     15.59 o 
   5  11  16      157.03      126.23     21.58 o 
   6  11  16       63.62      115.31     19.06 o 
   7  11  16       90.54       85.84     19.40 o 
   8  11  16       12.80       30.29     15.24 o 
  -1  12  16        0.81       31.48     23.56 o 
   0  12  16       94.70      120.48     25.64 o 
   1  12  16        0.87       10.83     11.89 o 
   2  12  16       93.72       61.18     13.46 o 
   3  12  16      175.92      171.29     15.06 o 
   4  12  16       23.47       43.94     18.09 o 
   5  12  16       98.30       60.56     16.58 o 
   6  12  16      117.39      120.23     20.03 o 
   7  12  16        1.50       -3.83     12.76 o 
   1  13  16       22.32       34.61     33.22 o 
   2  13  16       17.84       27.68     12.41 o 
   3  13  16      114.53      165.61     29.10 o 
   4  13  16      376.96      375.15     19.24 o 
   5  13  16       10.66       12.10     21.18 o 
   6  13  16        7.83        3.73     14.10 o 
  -4  -8  17       19.36       28.19     18.59 o 
  -3  -8  17      202.13      240.83     30.74 o 
  -2  -8  17       44.65       53.16     21.34 o 
  -1  -8  17      277.37      330.03     39.80 o 
   0  -8  17       36.53       35.10     29.80 o 
   1  -8  17       12.85       14.03     27.25 o 
  -5  -7  17        0.30        0.13     10.81 o 
  -4  -7  17      116.94      131.15     23.29 o 
  -3  -7  17       33.76       33.63     17.12 o 
  -2  -7  17       54.97       90.14     22.08 o 
  -1  -7  17        0.03       15.21     13.78 o 
   0  -7  17        0.09      -16.24     24.57 o 
   1  -7  17      158.71      164.37     16.86 o 
   2  -7  17       48.65       37.17     11.11 o 
  -6  -6  17        6.97        7.05     11.48 o 
  -5  -6  17        0.14       22.28     13.56 o 
  -4  -6  17        1.55        0.94     13.09 o 
  -3  -6  17       34.90       33.56     16.18 o 
  -2  -6  17      133.40      168.27     25.37 o 
  -1  -6  17       17.68       29.71     10.75 o 
   0  -6  17      117.52       63.89     22.59 o 
   1  -6  17       23.35       17.14      9.32 o 
   2  -6  17       29.23       26.21      9.98 o 
   3  -6  17        8.80        8.74      9.46 o 
   4  -6  17      190.66      186.84     15.83 o 
  -6  -5  17       39.62       32.75     13.29 o 
  -5  -5  17      245.39      253.31     25.84 o 
  -4  -5  17        7.74        9.53     14.30 o 
  -3  -5  17       15.77       28.13     10.80 o 
  -2  -5  17       34.13       29.80     11.41 o 
  -1  -5  17        4.89        8.97      9.60 o 
   0  -5  17      227.63      199.43     16.05 o 
   1  -5  17      476.12      477.60     18.59 o 
   2  -5  17        2.30        9.39     10.02 o 
   3  -5  17       93.84      109.70     14.88 o 
   4  -5  17       23.14       21.55     11.12 o 
  -6  -4  17        2.53        1.07      9.93 o 
  -5  -4  17       51.14       52.96     16.38 o 
  -4  -4  17        0.42        1.88     11.68 o 
  -3  -4  17       60.76       37.80     11.54 o 
  -2  -4  17      568.64      612.86     26.95 o 
  -1  -4  17       88.16       91.44     25.43 o 
   0  -4  17      309.80      338.03     18.21 o 
   1  -4  17       32.43       39.81     10.40 o 
   2  -4  17      182.48      194.67     13.27 o 
   3  -4  17      104.22      111.68     12.10 o 
   4  -4  17      238.17      276.09     30.08 o 
   5  -4  17       71.79       77.03     34.87 o 
  -7  -3  17       10.49       28.39     12.95 o 
  -6  -3  17        2.56        4.70     11.14 o 
  -5  -3  17      280.97      329.63     26.18 o 
  -4  -3  17       15.33       10.81     11.61 o 
  -3  -3  17       22.57       19.64      9.43 o 
  -2  -3  17      177.27      155.17     17.62 o 
  -1  -3  17      172.10      175.48     14.34 o 
   0  -3  17      261.05      215.00     15.08 o 
   1  -3  17      313.68      285.30     13.75 o 
   2  -3  17      169.03      139.32     12.04 o 
   3  -3  17      601.41      638.80     21.22 o 
   4  -3  17       28.53       40.05     10.04 o 
   5  -3  17       48.82       17.67     12.36 o 
   6  -3  17      329.81      389.71     26.71 o 
  -7  -2  17      189.69      165.58     20.27 o 
  -6  -2  17      142.19      135.85     20.14 o 
  -5  -2  17        2.62       -0.54     10.07 o 
  -4  -2  17      136.20      123.23     18.73 o 
  -3  -2  17       49.06       49.45     11.35 o 
  -2  -2  17       78.98      100.11     19.93 o 
  -1  -2  17       25.73       28.56      9.27 o 
   0  -2  17       99.99      112.82     17.76 o 
   1  -2  17        4.61        3.60      5.60 o 
   2  -2  17        0.09       -2.32      7.41 o 
   3  -2  17       48.07       56.59      9.80 o 
   4  -2  17      775.25      875.80     31.14 o 
   5  -2  17        1.82        3.70      8.86 o 
   6  -2  17        0.23       15.54     12.46 o 
  -7  -1  17        3.51       28.19     13.29 o 
  -6  -1  17       35.13       31.88     14.70 o 
  -5  -1  17       66.01       73.90     16.24 o 
  -4  -1  17       10.85       12.75     12.08 o 
  -3  -1  17      153.22      157.76     15.75 o 
  -2  -1  17     1257.26     1205.00     35.99 o 
  -1  -1  17        0.69       -3.95      7.17 o 
   0  -1  17       19.71       12.81      4.66 o 
   1  -1  17      277.43      284.12     11.86 o 
   2  -1  17        5.10       11.57      7.62 o 
   3  -1  17      158.89      163.83     12.27 o 
   4  -1  17        0.30       -7.67      7.74 o 
   5  -1  17       55.26       62.54     14.36 o 
   6  -1  17      104.02       92.16     16.28 o 
   7  -1  17       73.23       67.32     15.84 o 
  -7   0  17       26.71       43.76     14.50 o 
  -6   0  17      195.95      253.98     25.24 o 
  -5   0  17       79.21      121.08     19.33 o 
  -4   0  17       99.49       83.97     17.45 o 
  -3   0  17       70.54       55.89     11.99 o 
  -2   0  17      109.15      122.62     14.67 o 
  -1   0  17      131.77      110.04     11.95 o 
   0   0  17      110.33      135.77      9.93 o 
   1   0  17       36.18       25.51      5.38 o 
   2   0  17        0.55       13.69      6.79 o 
   3   0  17      103.54      114.92     14.72 o 
   4   0  17      549.45      528.42     19.00 o 
   5   0  17        5.00       -2.98      7.59 o 
   6   0  17      100.13      110.90     15.26 o 
   7   0  17        8.76       12.22     10.28 o 
  -7   1  17        3.43       13.49     13.02 o 
  -6   1  17        0.01       21.01     12.82 o 
  -5   1  17      447.75      541.45     32.96 o 
  -4   1  17      763.21      838.53     40.41 o 
  -3   1  17       85.19       75.31     16.44 o 
  -2   1  17      504.74      553.04     24.95 o 
  -1   1  17     1738.29     1794.27     42.22 o 
   0   1  17     1165.71     1201.82     23.90 o 
   1   1  17      340.50      303.83     14.25 o 
   2   1  17       46.89       30.52      7.95 o 
   3   1  17        1.67       26.67     10.97 o 
   4   1  17       31.57       19.18      8.50 o 
   5   1  17       16.95       18.08      8.08 o 
   6   1  17      340.57      316.52     17.31 o 
   7   1  17      195.84      215.41     17.35 o 
   8   1  17        0.49        8.07     13.78 o 
  -6   2  17       11.49        7.99     14.03 o 
  -5   2  17       98.69       92.42     18.79 o 
  -4   2  17       99.62      130.06     16.65 o 
  -3   2  17      557.07      611.30     31.55 o 
  -2   2  17       81.86       74.27     11.39 o 
  -1   2  17      182.06      235.20     13.77 o 
   0   2  17      252.92      205.26     16.10 o 
   1   2  17        6.54        6.84      5.50 o 
   2   2  17       28.22       20.62      7.29 o 
   3   2  17      873.77      855.91     22.18 o 
   4   2  17       15.22       10.29      7.92 o 
   5   2  17        6.07        0.14      6.53 o 
   6   2  17       84.26       60.15     19.27 o 
   7   2  17      310.55      280.92     22.26 o 
   8   2  17      174.72      178.89     23.19 o 
  -6   3  17        8.46        7.58     12.89 o 
  -5   3  17        7.79       15.64     14.16 o 
  -4   3  17       63.56       60.20     24.23 o 
  -3   3  17      253.47      249.58     53.23 o 
  -2   3  17        0.02        9.79     10.36 o 
  -1   3  17      386.86      374.31     16.64 o 
   0   3  17      632.30      672.22     28.80 o 
   1   3  17      225.51      199.56     10.51 o 
   2   3  17       19.32       22.22      7.07 o 
   3   3  17      164.04      202.51     12.58 o 
   4   3  17        1.25       -2.01      7.18 o 
   5   3  17       13.28       31.70      7.55 o 
   6   3  17      198.65      208.49     14.59 o 
   7   3  17       14.20       13.93     11.71 o 
   8   3  17      281.19      284.42     27.81 o 
  -6   4  17      124.37       83.63     20.40 o 
  -5   4  17       13.15       11.07     14.30 o 
  -4   4  17        0.62        1.01     13.29 o 
  -3   4  17      446.83      477.85     29.63 o 
  -2   4  17        1.39       21.91     13.49 o 
  -1   4  17      458.69      422.95     17.91 o 
   0   4  17      229.64      198.63      9.57 o 
   1   4  17      382.75      338.46     12.51 o 
   2   4  17      387.61      369.29     15.09 o 
   3   4  17       16.48       23.11      7.84 o 
   4   4  17       60.44       67.66      9.43 o 
   5   4  17      378.61      426.96     14.60 o 
   6   4  17       34.31       15.01      8.05 o 
   7   4  17        0.06        0.99     10.44 o 
   8   4  17        5.73        5.21     11.68 o 
  -5   5  17       15.73       22.95     15.71 o 
  -4   5  17       50.91       50.14     18.26 o 
  -3   5  17       12.45       12.08     14.70 o 
  -2   5  17      300.63      311.01     39.90 o 
  -1   5  17      197.02      192.08     15.85 o 
   0   5  17       46.48       62.96      7.19 o 
   1   5  17        2.90        8.33      5.81 o 
   2   5  17        2.21        9.39      6.75 o 
   3   5  17      487.10      487.66     16.96 o 
   4   5  17       33.57       28.74      8.19 o 
   5   5  17        0.68        6.23      6.34 o 
   6   5  17       22.21       20.36      8.52 o 
   7   5  17        2.69       -8.23      9.38 o 
   8   5  17       47.77       25.66     12.45 o 
  -5   6  17        9.86       -0.13     15.24 o 
  -4   6  17      160.95      192.90     26.65 o 
  -3   6  17       21.97       23.29     15.24 o 
  -2   6  17       35.15        0.33     28.29 o 
  -1   6  17       89.06       98.42     15.25 o 
   0   6  17        7.70       11.43      5.66 o 
   1   6  17        7.26        0.75      5.74 o 
   2   6  17       55.67       59.87      8.62 o 
   3   6  17      159.10      191.78     12.11 o 
   4   6  17       53.46       49.45      8.55 o 
   5   6  17      100.72      107.74      8.88 o 
   6   6  17       13.27       38.95      9.20 o 
   7   6  17        3.09        2.39      9.76 o 
   8   6  17       37.35       34.57     12.82 o 
   9   6  17      473.79      478.65     27.47 o 
  -5   7  17       30.35       19.20     16.71 o 
  -4   7  17       80.50       92.69     23.22 o 
  -3   7  17        6.51       -6.04     14.36 o 
  -2   7  17       61.56       64.57     19.60 o 
  -1   7  17      143.40      128.86     14.79 o 
   0   7  17      472.05      432.71     21.12 o 
   1   7  17      319.30      275.26     21.75 o 
   2   7  17        2.40       -6.34      6.34 o 
   3   7  17      560.87      509.68     20.88 o 
   4   7  17       26.10       15.65      7.64 o 
   5   7  17      131.93      123.02      9.14 o 
   6   7  17      212.69      217.01     14.98 o 
   7   7  17       37.09       28.90     11.40 o 
   8   7  17        0.11       -1.47     13.11 o 
  -4   8  17        9.73       21.81     19.26 o 
  -3   8  17        1.44       -4.50     15.17 o 
  -2   8  17        0.74        7.92     14.30 o 
  -1   8  17       75.79       95.14     16.37 o 
   0   8  17       17.56        3.49     11.39 o 
   1   8  17       34.96       23.39      9.57 o 
   2   8  17      192.24      181.64     13.41 o 
   3   8  17        0.20       13.66      7.42 o 
   4   8  17       31.72       20.30      7.75 o 
   5   8  17        4.69        6.69      6.60 o 
   6   8  17       35.67       51.90      8.64 o 
   7   8  17        9.12       16.76     13.74 o 
   8   8  17       11.74       -1.00     12.57 o 
  -3   9  17       16.50        9.26     18.73 o 
  -2   9  17      258.57      309.15     34.97 o 
  -1   9  17        3.27        7.71     19.30 o 
   0   9  17      373.58      390.33     17.91 o 
   1   9  17      205.12      197.97     14.93 o 
   2   9  17        0.29       12.47      7.97 o 
   3   9  17      124.05      103.60     10.54 o 
   4   9  17       60.54       76.09      9.56 o 
   5   9  17     1352.82     1290.86     44.07 o 
   6   9  17       44.75       60.57     10.57 o 
   7   9  17      175.73      169.61     18.19 o 
   8   9  17        4.33       27.54     12.13 o 
  -2  10  17        8.08      -15.17     15.17 o 
  -1  10  17       33.68      100.48     26.45 o 
   0  10  17       14.88       17.05     20.94 o 
   1  10  17       24.93       22.42     10.51 o 
   2  10  17      339.51      351.17     18.77 o 
   3  10  17        1.44        0.06     14.89 o 
   4  10  17       34.11       46.61     10.67 o 
   5  10  17       68.60       87.07     16.76 o 
   6  10  17      114.55      119.89     18.58 o 
   7  10  17       15.62       10.57     12.14 o 
   8  10  17      160.69      208.93     25.43 o 
  -1  11  17      209.38      188.81     31.55 o 
   0  11  17        3.23       16.85     22.22 o 
   1  11  17       33.38       33.72     12.81 o 
   2  11  17      311.31      356.71     19.44 o 
   3  11  17       26.66        7.61      9.74 o 
   4  11  17      185.95      191.17     17.07 o 
   5  11  17      119.37       88.88     17.68 o 
   6  11  17      233.23      311.58     26.24 o 
   7  11  17      165.41      136.86     37.39 o 
   0  12  17        2.40        9.46     20.81 o 
   1  12  17        1.26       -7.54     11.35 o 
   2  12  17      189.33      170.28     17.45 o 
   3  12  17      124.53      147.58     14.59 o 
   4  12  17      512.28      557.54     22.70 o 
   5  12  17      127.26      121.29     19.59 o 
   6  12  17      384.85      367.99     31.88 o 
   2  13  17       56.73       49.36     36.35 o 
   3  13  17      166.13      161.99     16.87 o 
   4  13  17       20.96       30.23     21.92 o 
   5  13  17       18.75       12.82     14.55 o 
  -2  -8  18      142.89       70.27     22.95 o 
  -1  -8  18        1.98      -18.39     26.78 o 
  -4  -7  18        0.11      -12.01     12.69 o 
  -3  -7  18       84.20       92.29     23.29 o 
  -2  -7  18      183.11      210.96     30.07 o 
  -1  -7  18       64.20       62.76     30.34 o 
   0  -7  18        4.04       21.34     28.59 o 
   1  -7  18      218.86      264.85     37.25 o 
   2  -7  18       20.63       22.84     28.76 o 
  -5  -6  18       31.73       25.71     14.36 o 
  -4  -6  18        0.47       21.55     15.97 o 
  -3  -6  18        0.38       30.61     17.59 o 
  -2  -6  18       41.82       45.57     18.73 o 
  -1  -6  18       20.72       32.55     11.63 o 
   0  -6  18      231.54      251.65     23.59 o 
   1  -6  18        1.28        7.74     11.52 o 
   2  -6  18       71.13       66.06     12.34 o 
   3  -6  18       12.27       31.32     11.02 o 
  -6  -5  18        3.18       10.40     11.41 o 
  -5  -5  18        1.36       22.95     14.56 o 
  -4  -5  18       80.18       77.52     19.13 o 
  -3  -5  18        9.69        2.89     10.64 o 
  -2  -5  18       64.88       90.60     15.24 o 
  -1  -5  18       26.74       10.30     10.07 o 
   0  -5  18       23.25       10.71     14.17 o 
   1  -5  18       77.25       81.22     14.29 o 
   2  -5  18       18.44       25.32     13.20 o 
   3  -5  18       45.18       41.15     10.80 o 
   4  -5  18        0.01       -2.26     13.73 o 
  -6  -4  18       44.34       46.78     12.89 o 
  -5  -4  18       95.13      123.03     20.40 o 
  -4  -4  18       10.15       35.51     15.17 o 
  -3  -4  18       85.92      104.88     14.97 o 
  -2  -4  18      206.43      218.72     19.20 o 
  -1  -4  18      398.77      395.34     20.08 o 
   0  -4  18       20.42       20.84      9.92 o 
   1  -4  18       81.37       71.10     12.73 o 
   2  -4  18       66.07       54.12     10.36 o 
   3  -4  18       14.03       30.76     10.13 o 
   4  -4  18      281.84      295.97     18.12 o 
   5  -4  18      298.04      374.36     25.40 o 
  -6  -3  18       43.35       30.34     13.89 o 
  -5  -3  18        0.20        5.10     11.54 o 
  -4  -3  18      779.01      766.44     41.21 o 
  -3  -3  18      246.79      236.15     18.95 o 
  -2  -3  18       79.52       89.84     14.53 o 
  -1  -3  18        9.11        0.48      8.44 o 
   0  -3  18       36.55       37.71     10.77 o 
   1  -3  18      345.75      286.79     13.90 o 
   2  -3  18      303.84      336.47     16.00 o 
   3  -3  18        0.44        7.85      8.48 o 
   4  -3  18      140.51      108.93     18.20 o 
   5  -3  18       12.11        5.27     11.58 o 
  -6  -2  18       22.50       23.76     13.63 o 
  -5  -2  18       27.86       49.60     14.90 o 
  -4  -2  18      140.35      108.00     19.93 o 
  -3  -2  18      359.90      366.42     21.71 o 
  -2  -2  18      550.56      534.34     25.55 o 
  -1  -2  18       26.83       30.77     16.27 o 
   0  -2  18      127.97      145.53     12.60 o 
   1  -2  18      422.84      370.01     15.08 o 
   2  -2  18      533.18      611.64     20.16 o 
   3  -2  18       87.03       84.19     11.06 o 
   4  -2  18        5.16        4.36      8.91 o 
   5  -2  18       76.26       95.73     18.06 o 
   6  -2  18      653.58      722.29     33.37 o 
  -6  -1  18        9.69       19.93     13.29 o 
  -5  -1  18      206.84      206.12     23.56 o 
  -4  -1  18      532.98      573.87     34.77 o 
  -3  -1  18      417.10      467.67     24.41 o 
  -2  -1  18        4.97       19.08      9.70 o 
  -1  -1  18      184.73      156.67     15.98 o 
   0  -1  18       29.65       46.86      9.50 o 
   1  -1  18      159.26      147.87      9.88 o 
   2  -1  18       18.01       17.52      8.20 o 
   3  -1  18      263.02      294.48     21.36 o 
   4  -1  18       34.50       12.09      8.47 o 
   5  -1  18      237.88      192.84     13.95 o 
   6  -1  18        1.74        1.38     10.97 o 
   7  -1  18      111.82      109.38     18.40 o 
  -6   0  18        9.75       23.29     13.63 o 
  -5   0  18       51.26       69.33     17.79 o 
  -4   0  18      349.92      326.13     27.85 o 
  -3   0  18        1.16        9.13     12.75 o 
  -2   0  18      155.58      152.54     27.52 o 
  -1   0  18       35.46       48.91     10.46 o 
   0   0  18       35.23       33.15      8.65 o 
   1   0  18       28.72       26.04      6.54 o 
   2   0  18      340.87      343.96     15.50 o 
   3   0  18       95.24       99.70     10.97 o 
   4   0  18       53.33       45.66      9.48 o 
   5   0  18      114.86      115.90     14.63 o 
   6   0  18       94.56       85.14     18.42 o 
   7   0  18        0.29       11.65     12.62 o 
  -6   1  18        5.33        8.46     13.42 o 
  -5   1  18      181.13      192.43     23.69 o 
  -4   1  18        3.39        3.56     12.08 o 
  -3   1  18       61.93       43.56     15.50 o 
  -2   1  18      295.74      332.40     18.77 o 
  -1   1  18      192.83      196.55     15.47 o 
   0   1  18       51.81       53.02      9.56 o 
   1   1  18      277.40      278.58     10.91 o 
   2   1  18     1069.36     1006.74     24.07 o 
   3   1  18        2.98       -5.30      6.95 o 
   4   1  18       12.45       12.13      8.59 o 
   5   1  18        8.64        1.31      8.01 o 
   6   1  18        1.25       -2.75     11.55 o 
   7   1  18       86.30      120.87     39.47 o 
  -6   2  18       11.07        2.95     13.29 o 
  -5   2  18      329.73      365.67     30.27 o 
  -4   2  18        9.25        9.85     14.23 o 
  -3   2  18       42.78       39.06     25.98 o 
  -2   2  18       22.54       38.66     10.55 o 
  -1   2  18      804.33      852.10     33.87 o 
   0   2  18       14.60       13.03      8.12 o 
   1   2  18      211.85      187.68     10.48 o 
   2   2  18      573.16      603.62     19.10 o 
   3   2  18       90.22       92.74     10.50 o 
   4   2  18      848.29      881.12     23.62 o 
   5   2  18       26.99       12.42      8.27 o 
   6   2  18       26.41       26.73     11.38 o 
   7   2  18        4.57       31.26     10.64 o 
   8   2  18       72.78       92.14     19.57 o 
  -6   3  18       82.95       81.62     20.00 o 
  -5   3  18        5.87       15.57     14.23 o 
  -4   3  18      121.97      156.01     18.90 o 
  -3   3  18       17.87       25.58     21.44 o 
  -2   3  18        2.00       -2.83     10.76 o 
  -1   3  18      238.68      206.00     14.14 o 
   0   3  18       75.23       56.26      7.19 o 
   1   3  18      717.81      731.29     17.65 o 
   2   3  18      179.93      202.56     12.43 o 
   3   3  18       21.00       30.48      8.32 o 
   4   3  18       66.20       65.22      9.88 o 
   5   3  18        3.36       -7.62      7.62 o 
   6   3  18        2.29        3.61      9.77 o 
   7   3  18      316.12      357.44     19.39 o 
   8   3  18        3.86        4.46     11.77 o 
  -5   4  18        0.16       -6.91     14.03 o 
  -4   4  18        9.67        1.81     13.63 o 
  -3   4  18       43.63       30.80     13.01 o 
  -2   4  18        2.80        6.88     11.55 o 
  -1   4  18      355.14      384.68     17.65 o 
   0   4  18      639.53      601.87     19.86 o 
   1   4  18      213.09      281.62     12.12 o 
   2   4  18       49.06       59.81     10.65 o 
   3   4  18      191.45      178.95     12.20 o 
   4   4  18      502.90      505.50     19.00 o 
   5   4  18       48.32       60.48      9.26 o 
   6   4  18       12.84        4.25      8.99 o 
   7   4  18        8.42        3.03      8.98 o 
   8   4  18      163.49      154.29     18.92 o 
  -5   5  18      125.46      132.43     23.16 o 
  -4   5  18       29.58        8.52     13.49 o 
  -3   5  18        5.85       21.88     14.83 o 
  -2   5  18      179.50      213.25     31.92 o 
  -1   5  18       23.17        5.03     10.23 o 
   0   5  18      150.67      122.06     12.36 o 
   1   5  18      999.01      942.26     20.18 o 
   2   5  18       49.11       60.84      9.41 o 
   3   5  18      318.71      301.37     14.69 o 
   4   5  18       45.50       53.69      9.08 o 
   5   5  18      488.53      495.92     21.81 o 
   6   5  18        0.68       -7.58      7.82 o 
   7   5  18       46.20       25.04     10.03 o 
   8   5  18        0.45       -2.58     11.67 o 
  -5   6  18       18.70       11.81     17.38 o 
  -4   6  18        4.32        1.41     14.83 o 
  -3   6  18       77.76       53.49     19.73 o 
  -2   6  18        6.23      -10.28     12.43 o 
  -1   6  18       34.48       17.84     11.08 o 
   0   6  18       73.31       68.10     12.23 o 
   1   6  18      116.33      136.83     11.00 o 
   2   6  18       39.00       36.09      8.52 o 
   3   6  18       21.21       35.27      8.52 o 
   4   6  18       39.26       35.14      8.56 o 
   5   6  18      245.76      259.01     13.52 o 
   6   6  18      559.07      532.29     20.85 o 
   7   6  18      103.73       92.96     13.05 o 
   8   6  18       34.09       29.15     13.01 o 
  -4   7  18       12.29       34.97     18.99 o 
  -3   7  18      201.13      215.52     29.80 o 
  -2   7  18       97.24       98.93     22.42 o 
  -1   7  18        4.73       -9.64      9.64 o 
   0   7  18       63.83       47.32     12.41 o 
   1   7  18      159.56      167.21     14.18 o 
   2   7  18      106.00      128.99     11.11 o 
   3   7  18      474.33      438.33     17.00 o 
   4   7  18        6.31       16.66      7.94 o 
   5   7  18     1215.98     1234.51     32.77 o 
   6   7  18       99.31       88.56     13.12 o 
   7   7  18      657.35      654.21     24.14 o 
   8   7  18       31.55       18.94     15.10 o 
  -3   8  18      261.06      229.48     32.02 o 
  -2   8  18       64.98       39.40     19.46 o 
  -1   8  18        0.08        1.44     12.22 o 
   0   8  18       80.83      102.75     19.63 o 
   1   8  18      118.13      122.18     15.91 o 
   2   8  18       23.69       27.66     15.16 o 
   3   8  18       42.41       32.13      8.71 o 
   4   8  18      102.25      106.90     13.29 o 
   5   8  18       20.11       14.14      7.78 o 
   6   8  18       92.99       95.06     17.58 o 
   7   8  18       99.20       99.49     14.78 o 
   8   8  18      122.17      112.14     21.44 o 
  -3   9  18       40.37       55.17     23.69 o 
  -2   9  18       84.29       82.76     24.97 o 
  -1   9  18      106.38      148.54     29.40 o 
   0   9  18        9.62       35.71     22.62 o 
   1   9  18       56.13       52.24     14.18 o 
   2   9  18      222.88      223.29     13.56 o 
   3   9  18      109.72      103.07     10.87 o 
   4   9  18       22.46       21.93      8.21 o 
   5   9  18       52.78       59.88     10.01 o 
   6   9  18       55.18       42.50     15.05 o 
   7   9  18      411.03      478.73     21.86 o 
   8   9  18       63.96       56.65     13.53 o 
  -1  10  18      316.60      335.06     39.20 o 
   0  10  18       28.89       59.94     24.63 o 
   1  10  18      159.79      167.87     17.40 o 
   2  10  18        1.45       -1.57      9.91 o 
   3  10  18       91.79       74.83     12.39 o 
   4  10  18      237.99      274.58     17.32 o 
   5  10  18       67.02       74.49     22.49 o 
   6  10  18      131.21      174.11     21.84 o 
   7  10  18       63.97       67.60     16.74 o 
  -1  11  18       18.25       45.64     26.71 o 
   0  11  18       20.05       -3.36     20.61 o 
   1  11  18      135.14      133.73     26.88 o 
   2  11  18        7.82       11.12     10.63 o 
   3  11  18        3.31       -8.06     10.93 o 
   4  11  18      144.03      151.88     19.87 o 
   5  11  18       61.16       63.30     34.47 o 
   6  11  18      253.37      263.42     24.94 o 
   7  11  18        1.20        6.64     13.28 o 
   1  12  18        2.56       13.80     12.01 o 
   2  12  18       61.65       86.37     17.65 o 
   3  12  18       90.26      103.72     14.05 o 
   4  12  18       57.75       45.67     11.48 o 
   5  12  18       18.43       43.29     16.78 o 
   6  12  18       58.37       90.40     19.36 o 
  -2  -7  19       73.51      100.34     25.44 o 
  -1  -7  19       29.33       -7.52     27.92 o 
   0  -7  19        0.88      -29.06     29.06 o 
  -4  -6  19       75.23      102.16     23.22 o 
  -3  -6  19       28.63       18.99     17.12 o 
  -2  -6  19        0.14       -3.49     15.50 o 
  -1  -6  19      149.12      152.76     34.57 o 
   0  -6  19        6.80       12.91     21.48 o 
   1  -6  19       71.09       75.33     26.42 o 
   2  -6  19       33.19       45.90     11.36 o 
  -5  -5  19        3.74        8.73     11.88 o 
  -4  -5  19      228.64      195.99     26.18 o 
  -3  -5  19      160.11      191.93     19.76 o 
  -2  -5  19      190.08      140.67     17.77 o 
  -1  -5  19       20.46        5.52     10.73 o 
   0  -5  19      100.54       95.52     23.36 o 
   1  -5  19      290.83      263.48     22.93 o 
   2  -5  19       34.80       52.57     10.69 o 
   3  -5  19       16.20        9.29     11.02 o 
  -5  -4  19        1.08       -4.16     11.21 o 
  -4  -4  19      191.08      149.07     22.35 o 
  -3  -4  19        5.46       19.51     11.85 o 
  -2  -4  19      168.15      198.08     19.57 o 
  -1  -4  19      138.31      135.83     15.20 o 
   0  -4  19      119.39      143.37     53.02 o 
   1  -4  19      710.04      671.76     22.48 o 
   2  -4  19       18.14       -1.26      7.90 o 
   3  -4  19        1.25        1.25      8.97 o 
   4  -4  19       67.03       83.30     12.83 o 
  -5  -3  19       59.53       23.76     14.56 o 
  -4  -3  19        7.19       16.58     12.95 o 
  -3  -3  19       40.81       36.13     12.44 o 
  -2  -3  19      729.17      778.46     31.81 o 
  -1  -3  19       94.23      117.81     16.77 o 
   0  -3  19       53.34       89.71     13.29 o 
   1  -3  19      187.88      150.94     13.84 o 
   2  -3  19      494.64      503.36     20.52 o 
   3  -3  19       75.74       88.16     15.51 o 
   4  -3  19      142.77      151.15     15.06 o 
   5  -3  19       46.63       64.85     15.07 o 
  -6  -2  19        9.08       19.33     13.36 o 
  -5  -2  19      457.35      403.93     31.81 o 
  -4  -2  19       13.48       -0.87     11.81 o 
  -3  -2  19        3.53        5.74     10.24 o 
  -2  -2  19        0.90        6.65     13.73 o 
  -1  -2  19       96.95       95.90     14.99 o 
   0  -2  19       98.93      121.30     12.44 o 
   1  -2  19      198.97      218.85     12.84 o 
   2  -2  19       10.68       22.65      8.41 o 
   3  -2  19        0.63       -7.89      7.89 o 
   4  -2  19      242.06      254.21     16.29 o 
   5  -2  19       18.78       31.43     10.72 o 
  -6  -1  19       31.80       24.03     14.36 o 
  -5  -1  19      113.93      146.46     23.09 o 
  -4  -1  19       24.04       26.98     14.43 o 
  -3  -1  19       46.57       60.13     13.55 o 
  -2  -1  19      628.70      707.44     29.80 o 
  -1  -1  19      143.36      141.76     16.22 o 
   0  -1  19      133.44      156.07     14.04 o 
   1  -1  19        0.03        9.54      7.71 o 
   2  -1  19       95.85      113.92     11.45 o 
   3  -1  19       51.97       42.37     11.66 o 
   4  -1  19      393.01      464.75     23.52 o 
   5  -1  19        0.14       -3.23      9.12 o 
   6  -1  19       48.41       78.55     22.49 o 
  -5   0  19        5.62      -12.28     12.28 o 
  -4   0  19       12.13        2.08     13.96 o 
  -3   0  19      288.82      229.62     26.38 o 
  -2   0  19      122.54      141.62     18.16 o 
  -1   0  19      106.66      101.90     13.33 o 
   0   0  19       56.22       76.16     11.03 o 
   1   0  19      127.35      129.54     10.73 o 
   2   0  19      125.43      130.86     11.57 o 
   3   0  19       71.18       53.21     10.62 o 
   4   0  19      471.65      413.51     18.19 o 
   5   0  19      423.51      458.95     18.81 o 
   6   0  19        5.65       -3.34     15.93 o 
  -6   1  19       13.82       27.85     14.03 o 
  -5   1  19       12.95       11.07     14.90 o 
  -4   1  19       63.22       67.12     18.59 o 
  -3   1  19      133.35      135.21     18.02 o 
  -2   1  19      224.62      210.67     16.72 o 
  -1   1  19      109.20      103.30     13.28 o 
   0   1  19       60.00       47.87      9.98 o 
   1   1  19      179.80      181.90     10.61 o 
   2   1  19      201.87      151.84     11.97 o 
   3   1  19       35.47       32.21      9.11 o 
   4   1  19      209.59      218.13     15.31 o 
   5   1  19        0.00       -7.73      7.73 o 
   6   1  19      146.29      150.07     21.72 o 
   7   1  19      127.54      141.96     26.11 o 
  -5   2  19      282.72      234.92     27.25 o 
  -4   2  19      133.47      136.43     18.50 o 
  -3   2  19      265.47      267.75     23.35 o 
  -2   2  19      212.22      209.37     17.05 o 
  -1   2  19       37.77       44.46     13.87 o 
   0   2  19       14.51       17.46      8.78 o 
   1   2  19      302.56      335.96     13.16 o 
   2   2  19      191.22      187.04     12.71 o 
   3   2  19        5.64       -0.56      7.61 o 
   4   2  19      411.97      421.43     20.47 o 
   5   2  19      196.76      205.46     17.11 o 
   6   2  19      426.44      445.28     32.81 o 
   7   2  19       28.78        1.97     13.51 o 
  -5   3  19       95.38       95.78     21.48 o 
  -4   3  19       78.86      100.14     17.68 o 
  -3   3  19      276.50      287.94     24.04 o 
  -2   3  19       56.11       65.59     15.10 o 
  -1   3  19      178.84      183.94     16.39 o 
   0   3  19      115.06      106.59     11.76 o 
   1   3  19      228.94      210.50     11.14 o 
   2   3  19       16.64       15.12      7.87 o 
   3   3  19      457.06      452.24     17.77 o 
   4   3  19       59.17       35.93     10.32 o 
   5   3  19        4.81       10.27      8.59 o 
   6   3  19       32.61       31.58     12.18 o 
   7   3  19        6.16      -10.21     10.21 o 
  -5   4  19       60.19       48.39     18.46 o 
  -4   4  19      160.82      194.65     27.18 o 
  -3   4  19        6.82       -2.00     12.16 o 
  -2   4  19       14.90       13.48     12.36 o 
  -1   4  19       32.75       27.70      8.97 o 
   0   4  19       17.89       13.92      9.19 o 
   1   4  19        5.66       -0.61      6.79 o 
   2   4  19       41.94       44.35      8.82 o 
   3   4  19       26.97       36.46      8.78 o 
   4   4  19       39.02       40.49      9.39 o 
   5   4  19      103.35      104.60     11.26 o 
   6   4  19      152.45      125.35     23.26 o 
   7   4  19        2.75       -2.30     11.22 o 
   8   4  19       11.79       -3.22     12.06 o 
  -5   5  19      105.82      109.67     24.36 o 
  -4   5  19       14.85       25.91     16.18 o 
  -3   5  19      158.53      159.61     25.37 o 
  -2   5  19      194.96      182.38     25.40 o 
  -1   5  19       15.95        4.15     10.49 o 
   0   5  19       63.18       87.49     13.46 o 
   1   5  19       17.14       12.43      7.72 o 
   2   5  19      137.48      137.01     14.84 o 
   3   5  19      441.99      450.15     17.59 o 
   4   5  19        3.29       -2.33      7.41 o 
   5   5  19       80.71       80.37     10.48 o 
   6   5  19       41.47       48.29     12.70 o 
   7   5  19      646.78      696.58     34.00 o 
   8   5  19       22.97        5.85     12.22 o 
  -4   6  19       48.67       37.45     18.99 o 
  -3   6  19       27.57        7.38     16.44 o 
  -2   6  19       15.85       18.50     20.07 o 
  -1   6  19      204.98      209.56     18.50 o 
   0   6  19      163.84      160.00     19.01 o 
   1   6  19       24.83       23.72      7.89 o 
   2   6  19        1.93       16.56      7.96 o 
   3   6  19       61.08       54.80     11.45 o 
   4   6  19       70.68       81.80     10.47 o 
   5   6  19       43.25       46.74     13.64 o 
   6   6  19       24.65       17.26     11.11 o 
   7   6  19        0.01       -4.90     10.93 o 
   8   6  19        8.11       12.23     12.81 o 
  -4   7  19       28.89       29.40     19.20 o 
  -3   7  19       32.61       22.69     17.79 o 
  -2   7  19        3.42       12.28     17.52 o 
  -1   7  19      102.82       86.56     23.15 o 
   0   7  19       99.08      117.16     20.83 o 
   1   7  19       48.23       33.49     12.43 o 
   2   7  19      101.11       83.71     10.39 o 
   3   7  19      106.58      119.16     13.19 o 
   4   7  19        2.74       16.48      8.03 o 
   5   7  19      228.60      272.49     30.59 o 
   6   7  19        0.42       -3.07      9.48 o 
   7   7  19      133.58      114.56     15.32 o 
   8   7  19       99.72       91.20     16.28 o 
  -3   8  19       17.09       24.83     20.20 o 
  -2   8  19       70.21       61.82     21.55 o 
  -1   8  19      602.82      641.31     46.08 o 
   0   8  19        0.46       -9.41     31.24 o 
   1   8  19      395.33      388.21     28.32 o 
   2   8  19        4.64        4.43     11.08 o 
   3   8  19      230.79      220.90     13.67 o 
   4   8  19       18.73       29.41      8.90 o 
   5   8  19       10.29       11.16      7.91 o 
   6   8  19      122.44      117.08     14.66 o 
   7   8  19        6.74       19.64     14.17 o 
  -2   9  19      108.81      124.71     28.32 o 
  -1   9  19       25.12        5.37     23.42 o 
   0   9  19      245.17      295.60     34.77 o 
   1   9  19        2.23        0.52     19.16 o 
   2   9  19       40.29       37.50      9.70 o 
   3   9  19       14.95       28.49      9.39 o 
   4   9  19        8.51        7.64      9.17 o 
   5   9  19       40.66       52.15     11.69 o 
   6   9  19       50.49       75.07     17.43 o 
   7   9  19       56.10       65.30     33.59 o 
  -1  10  19       11.77       12.69     23.49 o 
   0  10  19      434.49      488.16     42.35 o 
   1  10  19      169.25      167.71     14.96 o 
   2  10  19       10.84       -6.09      9.89 o 
   3  10  19       82.76       69.66     12.52 o 
   4  10  19        7.09       12.95     10.62 o 
   5  10  19      245.21      254.46     24.13 o 
   6  10  19      146.07      174.87     21.68 o 
   7  10  19       22.83       58.89     16.96 o 
   0  11  19      263.26      305.53     35.57 o 
   1  11  19      384.23      381.97     28.39 o 
   2  11  19      497.69      517.28     22.92 o 
   3  11  19      123.80      158.27     15.15 o 
   4  11  19       59.38       70.74     12.60 o 
   5  11  19       79.90       94.41     18.24 o 
   6  11  19       71.29       95.85     19.33 o 
   2  12  19        3.17       17.25     12.59 o 
   3  12  19       33.58       35.83     11.27 o 
   4  12  19        7.49       21.71     10.64 o 
   5  12  19      424.72      406.15     29.97 o 
  -2  -6  20       35.14       56.78     20.94 o 
  -1  -6  20        3.59       28.39     30.47 o 
   0  -6  20        1.71        3.28     16.82 o 
  -4  -5  20       28.05       15.30     15.64 o 
  -3  -5  20      141.89      139.27     25.91 o 
  -2  -5  20       21.01       33.78     13.85 o 
  -1  -5  20      120.51      123.15     15.95 o 
   0  -5  20       48.42       38.72     17.35 o 
   1  -5  20       68.62       43.57     18.84 o 
   2  -5  20       31.74       35.67     10.60 o 
  -4  -4  20        3.02       14.43     14.90 o 
  -3  -4  20      119.30      111.75     21.41 o 
  -2  -4  20        4.52       13.72     11.62 o 
  -1  -4  20        8.87        5.23     11.50 o 
   0  -4  20      204.36      238.50     27.33 o 
   1  -4  20        1.43       10.79     13.34 o 
   2  -4  20      195.28      184.60     27.20 o 
   3  -4  20        0.15        1.57      9.43 o 
  -5  -3  20       22.40       27.05     14.23 o 
  -4  -3  20       73.78       59.20     19.26 o 
  -3  -3  20       17.92       46.55     13.56 o 
  -2  -3  20      134.00      100.96     16.89 o 
  -1  -3  20       41.84       56.14     13.67 o 
   0  -3  20      541.97      615.38     27.32 o 
   1  -3  20       13.19       24.87     13.35 o 
   2  -3  20       11.24       25.05      9.83 o 
   3  -3  20       76.69       80.42     11.65 o 
   4  -3  20      486.24      557.14     23.43 o 
  -5  -2  20      132.99      190.28     25.77 o 
  -4  -2  20       22.71       44.50     17.05 o 
  -3  -2  20       22.47       19.08     11.11 o 
  -2  -2  20       90.72       99.65     16.02 o 
  -1  -2  20        3.66        5.20     14.56 o 
   0  -2  20       31.00       24.31     15.62 o 
   1  -2  20       85.04       74.54      9.66 o 
   2  -2  20      167.88      178.84     13.66 o 
   3  -2  20       34.07       23.15     10.35 o 
   4  -2  20      120.66      151.84     14.30 o 
   5  -2  20       29.92       43.26     20.20 o 
  -5  -1  20       61.54       92.49     21.01 o 
  -4  -1  20       86.47      111.15     21.55 o 
  -3  -1  20       31.70       37.85     12.12 o 
  -2  -1  20        0.63        2.44      9.67 o 
  -1  -1  20      272.33      276.12     19.30 o 
   0  -1  20       15.28       18.63      8.66 o 
   1  -1  20       71.95       71.42      9.95 o 
   2  -1  20       79.10       74.87     10.77 o 
   3  -1  20       77.66       65.12     10.91 o 
   4  -1  20       26.54        7.82      9.92 o 
   5  -1  20      103.55      106.39     22.23 o 
  -5   0  20        0.13       -8.93     14.43 o 
  -4   0  20      540.69      609.92     38.66 o 
  -3   0  20        1.62       14.10     13.02 o 
  -2   0  20        3.73        8.75      9.41 o 
  -1   0  20       41.23       47.65     11.03 o 
   0   0  20       31.47       23.10      9.49 o 
   1   0  20        1.00       -6.47     12.21 o 
   2   0  20      218.21      215.70     13.71 o 
   3   0  20      166.84      172.01     13.52 o 
   4   0  20       38.70       45.34     10.57 o 
   5   0  20      177.28      152.95     21.06 o 
   6   0  20      172.02      188.94     20.61 o 
  -5   1  20       13.07       42.15     17.32 o 
  -4   1  20        0.88       26.49     45.00 o 
  -3   1  20      226.42      202.59     34.13 o 
  -2   1  20        4.16        6.58      9.80 o 
  -1   1  20        0.93       14.70      9.39 o 
   0   1  20       26.47       17.87      9.36 o 
   1   1  20      178.30      171.28     16.91 o 
   2   1  20      688.39      628.53     20.32 o 
   3   1  20       14.96       17.75      8.50 o 
   4   1  20       14.61       25.10     11.80 o 
   5   1  20       28.70       23.63     10.11 o 
   6   1  20        0.75       -8.60     17.37 o 
  -5   2  20       33.82       46.98     18.86 o 
  -4   2  20        0.18       14.49     26.81 o 
  -3   2  20       16.08       23.84     13.30 o 
  -2   2  20        9.78       27.96     10.71 o 
  -1   2  20      173.87      191.50     17.35 o 
   0   2  20        1.53        1.16      9.21 o 
   1   2  20       37.25       31.64      8.02 o 
   2   2  20       70.95       67.87     20.97 o 
   3   2  20       43.20       34.22      9.29 o 
   4   2  20      249.59      270.76     30.61 o 
   5   2  20      303.29      309.42     16.52 o 
   6   2  20       23.43        7.72     16.39 o 
   7   2  20        6.14      -10.79     13.62 o 
  -5   3  20      215.14      225.05     28.26 o 
  -4   3  20        3.38        0.74     12.62 o 
  -3   3  20        2.44       18.61     13.55 o 
  -2   3  20      131.92      176.11     21.60 o 
  -1   3  20      215.17      234.47     33.59 o 
   0   3  20      112.74       99.43     12.57 o 
   1   3  20      112.57      106.66     20.23 o 
   2   3  20      150.94      139.18     11.98 o 
   3   3  20        8.16        4.72      7.61 o 
   4   3  20      150.30      152.15     12.92 o 
   5   3  20      242.76      257.84     15.24 o 
   6   3  20        0.18        7.98     20.13 o 
   7   3  20      101.71       80.03     15.28 o 
  -4   4  20      148.53      132.43     25.91 o 
  -3   4  20       61.28       71.57     17.84 o 
  -2   4  20       59.83       70.17     17.05 o 
  -1   4  20      685.22      717.66     39.38 o 
   0   4  20      175.51      166.27     14.25 o 
   1   4  20       96.34      104.55     10.23 o 
   2   4  20       19.27       19.68      8.41 o 
   3   4  20       76.54       61.05      9.88 o 
   4   4  20        8.51        4.87      8.14 o 
   5   4  20        1.55       -7.86      7.86 o 
   6   4  20       38.30       27.81     13.81 o 
   7   4  20      108.26      104.53     15.90 o 
  -4   5  20       10.93        0.60     16.51 o 
  -3   5  20        0.06      -14.77     14.77 o 
  -2   5  20        0.01       -1.55     16.11 o 
  -1   5  20       38.63       22.03     18.13 o 
   0   5  20       60.91       57.92     11.95 o 
   1   5  20        0.42       -1.63      6.84 o 
   2   5  20       88.17       91.22     16.34 o 
   3   5  20        0.90       -2.32      7.30 o 
   4   5  20      145.16      157.40     12.89 o 
   5   5  20      713.27      753.55     22.20 o 
   6   5  20        7.84       21.01     11.41 o 
   7   5  20      129.99      145.04     38.14 o 
  -4   6  20      137.25      137.80     27.45 o 
  -3   6  20      180.23      129.68     26.51 o 
  -2   6  20      129.77       83.63     23.49 o 
  -1   6  20      261.34      266.78     30.40 o 
   0   6  20      113.18      121.12     20.22 o 
   1   6  20      693.03      709.63     24.85 o 
   2   6  20       23.37       12.10     13.27 o 
   3   6  20      191.65      167.62     12.78 o 
   4   6  20       30.45       53.08     10.19 o 
   5   6  20      130.03      126.59     17.20 o 
   6   6  20        1.52       18.31     11.73 o 
   7   6  20      128.61       81.92     14.89 o 
  -3   7  20       26.71       20.81     18.59 o 
  -2   7  20      185.39      204.18     30.67 o 
  -1   7  20       29.14       22.46     13.93 o 
   0   7  20        0.65        9.38     21.31 o 
   1   7  20       11.04        3.47      8.11 o 
   2   7  20      290.19      248.77     14.56 o 
   3   7  20       31.02       42.42      9.64 o 
   4   7  20      158.52      166.68     18.03 o 
   5   7  20       34.22       28.07      9.22 o 
   6   7  20      196.52      170.90     19.73 o 
   7   7  20       19.08        9.16     11.92 o 
  -2   8  20       89.10      101.49     26.58 o 
  -1   8  20       20.22       27.52     26.78 o 
   0   8  20       18.82      -16.53     16.53 o 
   1   8  20      495.32      444.90     20.15 o 
   2   8  20        3.54       -4.77      8.02 o 
   3   8  20      280.96      270.73     16.28 o 
   4   8  20       33.00       53.69     14.31 o 
   5   8  20      360.30      374.50     22.34 o 
   6   8  20      103.80      138.12     16.12 o 
   7   8  20       10.22       -0.41     13.67 o 
  -2   9  20      112.89       85.91     26.92 o 
  -1   9  20        0.07       -2.42     25.44 o 
   0   9  20       20.52       40.00     25.77 o 
   1   9  20       54.01       45.19     17.94 o 
   2   9  20      403.80      416.70     28.06 o 
   3   9  20      309.41      321.95     17.57 o 
   4   9  20      244.03      273.48     20.73 o 
   5   9  20       28.81       41.10     18.31 o 
   6   9  20       69.78       78.26     18.39 o 
   7   9  20      140.06      172.70     27.65 o 
  -1  10  20       64.92       99.34     29.47 o 
   0  10  20        0.06        6.78     25.24 o 
   1  10  20        3.17        1.14     13.32 o 
   2  10  20        2.92        2.48     10.54 o 
   3  10  20       65.80       56.16     12.39 o 
   4  10  20       46.70       28.96     13.39 o 
   5  10  20      113.55      127.97     20.11 o 
   6  10  20        0.09       -7.63     12.99 o 
   1  11  20       19.12       32.42     22.15 o 
   2  11  20       53.81       50.85     12.74 o 
   3  11  20       52.07       66.30     29.42 o 
   4  11  20      525.22      568.29     40.78 o 
   5  11  20      206.86      206.88     24.12 o 
  -2  -5  21        1.61       21.58     12.79 o 
  -1  -5  21      206.47      218.56     33.16 o 
   0  -5  21       69.50       90.41     20.52 o 
   1  -5  21      115.25      115.35     18.06 o 
  -3  -4  21      118.48      155.53     19.72 o 
  -2  -4  21        9.21       18.19     12.58 o 
  -1  -4  21       12.15       19.79     13.17 o 
   0  -4  21       22.73       26.43     24.31 o 
   1  -4  21        2.71        2.76     13.63 o 
   2  -4  21      110.32      126.64     12.97 o 
  -4  -3  21       23.36       21.21     15.84 o 
  -3  -3  21        0.21       18.65     20.14 o 
  -2  -3  21      258.29      227.68     32.82 o 
  -1  -3  21      162.25      160.86     19.93 o 
   0  -3  21       32.10       39.62     14.78 o 
   1  -3  21       18.91       22.94     13.47 o 
   2  -3  21      500.36      490.03     19.35 o 
   3  -3  21       34.13       36.81     10.75 o 
  -4  -2  21       51.13       92.29     21.55 o 
  -3  -2  21      212.79      191.75     20.28 o 
  -2  -2  21       34.04       52.88     13.80 o 
  -1  -2  21        0.56        8.87     17.77 o 
   0  -2  21       12.35       10.38     12.65 o 
   1  -2  21       28.68       66.17     15.58 o 
   2  -2  21       37.37       55.39     10.66 o 
   3  -2  21        2.22        5.09      9.56 o 
   4  -2  21      121.09       90.06     12.85 o 
  -4  -1  21       59.93       30.94     17.45 o 
  -3  -1  21       85.73       72.85     14.90 o 
  -2  -1  21       44.30       50.40     15.89 o 
  -1  -1  21      123.08      159.39     26.91 o 
   0  -1  21       50.77       57.97     11.71 o 
   1  -1  21       70.73       96.45     20.66 o 
   2  -1  21        0.15        2.75      8.60 o 
   3  -1  21      139.59      161.06     17.46 o 
   4  -1  21        1.96       -3.28     12.03 o 
   5  -1  21      128.31      105.46     18.35 o 
  -4   0  21       60.27       77.86     21.28 o 
  -3   0  21      126.36      164.84     34.06 o 
  -2   0  21       79.44       91.53     17.43 o 
  -1   0  21        9.69       10.52     10.69 o 
   0   0  21       16.34       14.73      9.90 o 
   1   0  21       12.60        9.29      8.61 o 
   2   0  21       21.78       23.67      9.31 o 
   3   0  21      118.98      123.46     12.82 o 
   4   0  21      420.59      439.04     22.58 o 
   5   0  21        6.26      -11.32     11.32 o 
  -4   1  21       12.49       42.96     39.87 o 
  -3   1  21        0.24        1.71     12.14 o 
  -2   1  21       12.92       29.31     11.19 o 
  -1   1  21       64.66      100.52     14.39 o 
   0   1  21      839.76      887.39     51.59 o 
   1   1  21      120.96      143.11     11.15 o 
   2   1  21       88.43      100.96     11.56 o 
   3   1  21        0.02        0.11     11.80 o 
   4   1  21      181.23      164.48     14.00 o 
   5   1  21        3.94        5.34     12.85 o 
   6   1  21       25.99       16.71     13.88 o 
  -4   2  21       55.16       65.59     48.80 o 
  -3   2  21      150.89      214.39     23.73 o 
  -2   2  21       81.00      100.02     14.96 o 
  -1   2  21       75.17       68.99     13.68 o 
   0   2  21       30.68       17.58     10.32 o 
   1   2  21      101.49      106.56     12.36 o 
   2   2  21        2.95       -8.51      8.51 o
[truncated: 16,202 more chars]
